# Supplementary material for: 5‐HT7R Deficiency Alleviates ADP‐Heptose‐Induced Cognitive Impairment via Inhibiting Ferroptosis and Neuroinflammation in Mice
Source: CNS Neurosci Ther. 2025 Jun 12;31(6):e70455. doi: 10.1111/cns.70455 (PMC12159329; doi:10.1111/cns.70455)
Supplement: Supplementary file 2 — Data S1. Xxxxxx. [file CNS-31-e70455-s002.xls]

gene_id	BaseMean	lfcSE	stat	FoldChange	log2FoldChange	p-value	q-value	Regulation	Expression_con1	Expression_con2	Expression_con3	Expression_case1	Expression_case2	Expression_case3	gene_Dbxref	description	GO_id	GO_term	pathway	pathway_description	TF_family
0610010F05Rik	397.926692041905	0.100882683121068	10.2180027904842	2.04318457366724	1.03081953764261	1.64699194130372e-24	4.497630702128e-24	Up	2.36630075364227	2.14471059469285	2.30423119717864	3.73760263212533	3.37835398306076	3.33419828533244	71675	RIKEN cDNA 0610010F05 gene
0610040J01Rik	837.137080710262	0.0691141342546425	-15.9442543168782	0.465878825805324	-1.10197333344688	3.12346166394383e-57	1.33440295364959e-56	Down	34.905298636944	35.2715344869086	35.389905394098	12.4023639071682	11.8820890169819	12.6241924819179	76261	RIKEN cDNA 0610040J01 gene	GO:0005654,GO:0030054	nucleoplasm|cell junction
1110017D15Rik	140.977421762256	0.202867319817072	-13.0292910549384	0.160070864684276	-2.6432173554319	8.33787458839741e-39	2.87241397527844e-38	Down	6.56402013855017	6.01881230694037	7.19657004308873	0.937612265297589	0.668894295177114	0.775713128822777	73721	RIKEN cDNA 1110017D15 gene	GO:0002177,GO:0005634,GO:0005654,GO:0005737,GO:0005829,GO:0005856,GO:0007283,GO:0030154,GO:0034622,GO:0043014,GO:0048471	manchette|nucleus|nucleoplasm|cytoplasm|cytosol|cytoskeleton|spermatogenesis|cell differentiation|cellular protein-containing complex assembly|alpha-tubulin binding|perinuclear region of cytoplasm
1110032A03Rik	493.6347249541	0.116500892030271	-26.4283484338578	0.118345260285693	-3.07892616743126	6.47305788483847e-154	5.4636301576307e-153	Down	9.77124820724967	9.31684216817787	10.3948089022463	0.865245936095486	0.938070402552462	0.809841928825226	68721	RIKEN cDNA 1110032A03 gene	GO:0005634,GO:0005654	nucleus|nucleoplasm
1110051M20Rik	222.934228237066	0.159850452708384	-15.3457602576708	0.182627164319	-2.45302672434299	3.78103636657158e-53	1.54866442104795e-52	Down	3.80509254528313	4.2206145648483	3.83226598504419	0.480112726612813	0.466968822104008	0.681322176981619	228356	RIKEN cDNA 1110051M20 gene
1500009L16Rik	24.638287704512	0.432174323536163	-3.9411427517207	0.307091247071835	-1.70326070268435	8.10943446815545e-05	0.000124684896008649	Down	1.8636866902929	2.03788212827884	1.25304307016917	0.314922153377283	0.398601033258338	0.473716361468775	69784	RIKEN cDNA 1500009L16 gene
1600014C10Rik	3141.44447130927	0.0444085358632984	69.9402576623504	8.60958942987045	3.10594444068682	0	0	Up	11.7704255261823	11.1974098188674	12.3174521265522	74.8340037133068	76.6958424313887	76.3541235481588	72244	RIKEN cDNA 1600014C10 gene	GO:0005737,GO:0005739,GO:0005783,GO:0005829,GO:0006914,GO:0006915,GO:0006979,GO:0016020,GO:0016021,GO:0031966,GO:0051560	cytoplasm|mitochondrion|endoplasmic reticulum|cytosol|autophagy|apoptotic process|response to oxidative stress|membrane|integral component of membrane|mitochondrial membrane|mitochondrial calcium ion homeostasis
1700001C19Rik	7.05510379525337	1.34038388742498	-4.54860957249937	0.0146101724665305	-6.09688298116517	5.40015239908837e-06	8.81794941570097e-06	Down	0.545928424429232	0.336682829193219	0.445199792672683	0	0	0	75462	RIKEN cDNA 1700001C19 gene
1700001J03Rik	6.35183418274764	0.820167797429567	-2.07727052931503	0.30699554080285	-1.70371039469365	0.0377765974952285	0.0470749083433756	Down	0.230343298800246	0.25828438659534	0.213457862623961	0.0623652017221866	0.057408320418208	0.0416941366835814	69282	RIKEN cDNA 1700001J03 gene
1700001L19Rik	13.4354025786195	0.705469434627032	-4.24202627225028	0.125641077343013	-2.99261987595742	2.21510753686463e-05	3.51086084952118e-05	Down	0.8967961396874	0.921780975943823	0.639913142261136	0	0.0546352783921073	0.178560674967351	69315	RIKEN cDNA 1700001L19 gene	GO:0036064	ciliary basal body
1700003E16Rik	117.793917016551	0.276131798968421	-14.0587486259583	0.0678236600540805	-3.88206754933067	6.80793914845802e-45	2.54093089731517e-44	Down	7.01291664825337	6.50372684685437	6.53059232458947	0.471115860424284	0.240928252031537	0.314963610088752	71837	RIKEN cDNA 1700003E16 gene
1700003F12Rik	14.4126945668934	0.584437175643117	-2.78099930707299	0.324138123771363	-1.6253193804912	0.00541918528303858	0.00733981032909981	Down	2.00724439958643	2.13958001495553	1.4398569635786	0.0738031112539952	0.611434147177696	0.666102545407779	75480	RIKEN cDNA 1700003F12 gene
1700007K13Rik	171.655069098578	0.292803749437592	-16.6981162172436	0.0337429276660558	-4.88927103695359	1.35268438116144e-62	6.17872814242354e-62	Down	24.2001107545495	26.6708077006419	26.1077285134032	0.600614125540909	0.614307110279415	0.736155618522113	69327	RIKEN cDNA 1700007K13 gene	GO:0005634,GO:0006974,GO:0007368,GO:0010468,GO:0071494	nucleus|cellular response to DNA damage stimulus|determination of left/right symmetry|regulation of gene expression|cellular response to UV-C
1700008O03Rik	3.68739808524885	1.46994716029539	-3.51022655786107	0.0279724889634324	-5.15984756072134	0.000447725039117482	0.000657876648429201	Down	0.145454978135124	0.213581956235606	0.16945320828372	0	0	0	69349	RIKEN cDNA 1700008O03 gene
1700012B09Rik	27.4500743981545	0.435105301178698	-5.57432009442106	0.1861559683673	-2.42541622354955	2.48498455862349e-08	4.4996694557668e-08	Down	4.08494117581641	4.19874807336892	4.24411938981389	0.779867178512421	0.430729287788939	0.547447650771994	69325	RIKEN cDNA 1700012B09 gene	GO:0005737,GO:0005856,GO:0036064,GO:0042995,GO:0060271,GO:0097546	cytoplasm|cytoskeleton|ciliary basal body|cell projection|cilium assembly|ciliary base
1700013F07Rik	50.1288503162736	0.477772735924622	-9.24189961250841	0.046859076661075	-4.41552766300885	2.42159245868612e-20	6.08750854387772e-20	Down	9.67731906412224	9.66541331442357	10.7953429456357	0.36253285055172	0.250288640201681	0.454444961065555	75504	RIKEN cDNA 1700013F07 gene	GO:0005737,GO:0005856,GO:0015232,GO:0020037,GO:0097037	cytoplasm|cytoskeleton|heme transmembrane transporter activity|heme binding|heme export
1700016C15Rik	2.786424808053	1.56821280438872	-3.03352277407291	0.0369774806163757	-4.75720925670594	0.00241716465991963	0.00336952163114604	Down	0.53406041520251	0.21957575816949	0.272200960193896	0	0	0	69428	RIKEN cDNA 1700016C15 gene
1700016K19Rik	101.052122780996	0.376182396380574	-12.7060672395483	0.0364030004558765	-4.77979882274598	5.47178091250625e-37	1.83672511386607e-36	Down	13.7904720894094	14.7778538220802	10.8870926498051	0.291285895122989	0.321760857761987	0.467372711315194	74230	RIKEN cDNA 1700016K19 gene	GO:0005515,GO:0016598	protein binding|protein arginylation
1700019D03Rik	8.52644504079097	1.3147383191088	-4.84515057552995	0.012089470567885	-6.37010512350128	1.26515690932578e-06	2.12898126352894e-06	Down	0.313934212468018	0.232329926278778	0.192007926382125	0	0	0	67080	RIKEN cDNA 1700019D03 gene	GO:0005886,GO:0016020,GO:0034237	plasma membrane|membrane|protein kinase A regulatory subunit binding
1700024G13Rik	9.3606256553885	0.769006802015028	-3.08513573911602	0.193111987962651	-2.37249036851988	0.00203459274702378	0.00285114216031801	Down	1.76535146291563	3.07075042706378	2.49166466878995	0.539244843031704	0	0.540766667237806	67085	RIKEN cDNA 1700024G13 gene
1700025G04Rik	256.415426459272	0.134198108403282	15.952304049812	4.40997057057863	2.14076902815878	2.74577031239538e-57	1.1743018750389e-56	Up	0.578691989220873	0.479850280224994	0.530412250740252	1.82486393659037	1.77314435621014	1.66056822051696	69399	RIKEN cDNA 1700025G04 gene
1700028P14Rik	54.6288736113559	0.395506241703678	-9.53638782215548	0.0732158135252068	-3.77170090696943	1.47893996413923e-21	3.82061483379411e-21	Down	7.72098771692771	6.46407759044354	7.68008110084399	0.247257428026058	0.512111319122333	0.43392164024324	67483	RIKEN cDNA 1700028P14 gene	GO:0005737,GO:0005886,GO:0016020,GO:0016021	cytoplasm|plasma membrane|membrane|integral component of membrane
1700029I15Rik	13.6248377160321	0.578343168308494	-3.14491223520969	0.283449080424741	-1.81883850616332	0.00166136662334514	0.00234582148354618	Down	4.0089743914817	3.66281319671743	3.17846967364872	1.0318242669549	0.407062843404931	0.88691675917849	75641	RIKEN cDNA 1700029I15 gene	GO:0005576	extracellular region
1700029J07Rik	92.6241639661039	0.318214392886756	-12.5964003086974	0.0621390555002354	-4.00835587679071	2.21002642450452e-36	7.34897028319111e-36	Down	3.86049385846386	3.84657678396771	4.1360261350978	0.175981689845077	0.161994396865228	0.215695742453272	69479	RIKEN cDNA 1700029J07 gene	GO:0005737,GO:0005813,GO:0005856,GO:0005881,GO:0097731	cytoplasm|centrosome|cytoskeleton|cytoplasmic microtubule|9+0 non-motile cilium
1700030J22Rik	71.8620636897398	0.25548618998428	-7.0346807405136	0.287719761782257	-1.79726378014962	1.99717763874889e-12	4.15885628983836e-12	Down	2.02266931934925	2.06373418279553	1.6373404592929	0.487234574049147	0.407734933955407	0.340546097406087	69528	RIKEN cDNA 1700030J22 gene	GO:0005654,GO:0005829	nucleoplasm|cytosol
1700037H04Rik	325.737472814987	0.111443605918058	14.3133476189053	3.02121964183332	1.59513107140945	1.80605962881011e-46	6.86913133756914e-46	Up	5.28061146042947	5.63534794191533	5.20637744727938	12.0028762031037	12.2882412795369	12.2378412836139	67326	RIKEN cDNA 1700037H04 gene	GO:0008157,GO:0030511,GO:1901224	protein phosphatase 1 binding|positive regulation of transforming growth factor beta receptor signaling pathway|positive regulation of NIK/NF-kappaB signaling
1700088E04Rik	122.487673628101	0.240463375171094	-13.9970461891259	0.097006352153963	-3.3657769690629	1.62484879578461e-44	6.03623205278925e-44	Down	9.89870220118937	10.3779707240327	10.2114644753413	0.786151822441825	0.723667277164322	0.709533407342792	27660	RIKEN cDNA 1700088E04 gene
1700094D03Rik	153.706331347921	0.16462877303139	-6.66460785629979	0.467427262373171	-1.09718621411799	2.65372957861641e-11	5.32144718965022e-11	Down	4.23966067827408	4.59187359426408	3.82171912786202	1.61747233549234	1.40886407346805	1.4127419625942	73545	RIKEN cDNA 1700094D03 gene
1810010H24Rik	17.4420153753223	0.606897720418232	-4.51807121328005	0.149476736893632	-2.7420071200269	6.24054972452837e-06	1.01632355008169e-05	Down	0.935141257103317	0.546133177515543	0.736601701797213	0.126594247459665	0	0.126951514093972	69066	RIKEN cDNA 1810010H24 gene
1810020O05Rik	50.5574796363661	0.451375053648652	-9.07583073388428	0.058452008765581	-4.0966035844131	1.12813590205279e-19	2.80375726287127e-19	Down	0.607268696837011	0.909959751569326	0.8949799541342	0.0290536682721833	0.0534888768555191	0.0218517463341661	613264	Riken cDNA 1810020O05 gene
2010109A12Rik	4.58624564948588	1.09582281767483	-2.13519671824744	0.197538082480686	-2.33979728407997	0.0327449448702034	0.0411093524896763	Down	1.28213482160661	0.912361316335638	0.402142148490836	0.293730995702488	0	0.098186648522193	75610	RIKEN cDNA 2010109A12 gene
2210408I21Rik	74.3483122583425	0.258648840552676	-8.04520181144371	0.236369841661699	-2.08088212054221	8.61034115222678e-16	1.95476031443989e-15	Down	0.328311239812534	0.342900897414736	0.42643261383592	0.0657116321482077	0.0580692205944819	0.0711688459087036	72371	RIKEN cDNA 2210408I21 gene
2310011J03Rik	584.845151547471	0.0815854697284107	12.7970822242652	2.06201662492055	1.04405596441977	1.70227806671535e-37	5.77228330856916e-37	Up	14.8229932962114	13.7960812107022	14.2798034765492	22.0893735172815	21.5542924451601	22.7355061220635	66374	RIKEN cDNA 2310011J03 gene
2310022A10Rik	492.989150280014	0.0963536766851792	21.8253443083938	4.29587545909653	2.1029521690337	1.33329861557206e-105	8.53845502188791e-105	Up	5.28564533572937	4.96792571093694	5.02394237403154	17.041918685759	15.6003696585266	16.6159491878869	66367	RIKEN cDNA 2310022A10 gene	GO:0005634,GO:0005654	nucleus|nucleoplasm
2310030G06Rik	46.5024551584561	0.456771734122205	-8.91283353802924	0.0594932403757599	-4.07113043110816	4.97446377665503e-19	1.21904880710727e-18	Down	4.15745492449954	4.54036219176432	4.414541213401	0.0859853555795746	0.237453325319543	0.258684054760393	66952	RIKEN cDNA 2310030G06 gene
2410004P03Rik	231.518645358258	0.16516381298696	-17.797694693467	0.130350216307934	-2.9395351179508	7.36383357794785e-71	3.62586542090757e-70	Down	14.0441395319622	13.9621186036038	12.6439230255263	1.54279155570253	1.31497049165242	1.11738288190432	73667	RIKEN cDNA 2410004P03 gene
2610001J05Rik	685.290259519802	0.0788412447351341	16.1613441777074	2.41861391879909	1.27418049156336	9.44788982709797e-59	4.11555026328711e-58	Up	8.33584761380612	7.44898837393495	7.73424285712528	14.2370313397025	14.8621714929621	13.565890146528	66520	RIKEN cDNA 2610001J05 gene
2610008E11Rik	230.500433996774	0.148408942038035	-11.4470202976408	0.308033641800831	-1.69884017186079	2.43367859950902e-30	7.37442000056043e-30	Down	5.30875013436095	5.46980104043137	4.75955458823295	1.07944692542974	1.04041087770778	1.47728494041627	72128	RIKEN cDNA 2610008E11 gene	GO:0000122,GO:0000977,GO:0000981,GO:0001227,GO:0006357	negative regulation of transcription by RNA polymerase II|RNA polymerase II transcription regulatory region sequence-specific DNA binding|DNA-binding transcription factor activity, RNA polymerase II-specific|DNA-binding transcription repressor activity, RNA polymerase II-specific|regulation of transcription by RNA polymerase II	mmu05168	Herpes simplex virus 1 infection	zf-C2H2
2610042L04Rik	26.5036827273176	1.22185848776421	-6.55218864378667	0.00389044983420306	-8.00584730784299	5.66998509812201e-11	1.12442623678532e-10	Down	0.603158023257983	0.558982194461848	0.64507544053561	0	0	0	554327	RIKEN cDNA 2610042L04 gene	GO:0001933,GO:0005515,GO:0007416,GO:0010821,GO:0060025	negative regulation of protein phosphorylation|protein binding|synapse assembly|regulation of mitochondrion organization|regulation of synaptic activity
2610301B20Rik	238.287274488516	0.141672963116043	-14.9416185749815	0.23055400345094	-2.11682337726734	1.76632268383416e-50	7.0450084479037e-50	Down	10.471732180029	10.0130809332242	9.97682587304849	1.85719656998551	1.68873517306191	1.72616189854466	67157	RIKEN cDNA 2610301B20 gene	GO:0001917,GO:0005737,GO:0005829,GO:0005886,GO:0008594,GO:0030054,GO:0097546	photoreceptor inner segment|cytoplasm|cytosol|plasma membrane|photoreceptor cell morphogenesis|cell junction|ciliary base
2610318N02Rik	17.0795642287624	0.515719632094071	2.58285983985046	2.51756936135724	1.33203152635823	0.00979851209606794	0.0129861169766899	Up	0.552161982160095	0.300465145043227	0.231763413703552	0.999579758612555	0.474906650639086	0.582039123210884	70458	RIKEN cDNA 2610318N02 gene
2610528A11Rik	41.2650966035149	0.368451440174267	-5.74647438592189	0.230478365034694	-2.11729676341745	9.11234271403072e-09	1.67854521425851e-08	Down	4.43241887453258	6.02555380818022	6.04862218318689	1.13555263241597	0.391986441797341	1.35227431800671	70045	RIKEN cDNA 2610528A11 gene	GO:0001664,GO:0005125,GO:0005576,GO:0005615,GO:0006935,GO:0008009,GO:0042742,GO:0048247	G protein-coupled receptor binding|cytokine activity|extracellular region|extracellular space|chemotaxis|chemokine activity|defense response to bacterium|lymphocyte chemotaxis
2700081O15Rik	232.843639725376	0.145502334493146	-14.1236280286368	0.240645132971739	-2.05502084967949	2.71638665085254e-45	1.01788053253569e-44	Down	4.32542478323149	4.91844604719341	4.28137960293529	0.840139921208973	0.840198273081175	0.759299958917805	108899	RIKEN cDNA 2700081O15 gene	GO:0045892	negative regulation of transcription, DNA-templated			zf-BED
2900026A02Rik	423.66416205085	0.102768258584763	-17.2010403499484	0.293672287636701	-1.76772096261044	2.60806522453402e-66	1.23471603429939e-65	Down	3.26093590037252	3.08821166948184	3.30229744995883	0.712795887720857	0.699103448386623	0.714807497196518	243219	RIKEN cDNA 2900026A02 gene
3110082I17Rik	357.670055834616	0.116671889126572	18.0167093378952	4.29317063342651	2.10204351429659	1.4406158738893e-72	7.21120314317145e-72	Up	4.61479674437639	3.81215262074983	4.76187703857273	13.2942638397185	14.2815301204236	14.910174915346	73212	RIKEN cDNA 3110082I17 gene
4430402I18Rik	117.305274386134	0.261989346430272	-13.8409141557365	0.0809866514163782	-3.6261720536589	1.44358953287133e-43	5.30367292624006e-43	Down	2.41702742584388	2.11077718571202	2.26931762173754	0.17139246397973	0.107947846614668	0.13569170323679	381218	RIKEN cDNA 4430402I18 gene	GO:0007283,GO:0032027,GO:0097224	spermatogenesis|myosin light chain binding|sperm connecting piece
4921507P07Rik	7.93193156686675	0.775782954294866	-2.17022186551013	0.31130029945065	-1.68362113030076	0.0299900424119291	0.0377779231226837	Down	0.244897135671113	0.212993842797383	0.326451399036304	0.0187015900598308	0.0344303183453921	0.131280579899314	70821	RIKEN cDNA 4921507P07 gene	GO:0005737,GO:0005813,GO:0005856	cytoplasm|centrosome|cytoskeleton
4921536K21Rik	13.0656031853613	0.646339840960222	-4.00159159358387	0.166502059302485	-2.58638807418476	6.29178303737042e-05	9.72809264283961e-05	Down	0.47482010023887	0.636585181247682	0.484014480479229	0.0409891992984374	0.07546263050644	0.0822097530789331	67430	RIKEN cDNA 4921536K21 gene
4930404N11Rik	19.8294075049875	0.455955013329924	2.38696446291489	2.12630479323492	1.08834841350642	0.016988133323425	0.0219271665111629	Up	1.01094947084953	1.43877410460987	0.951254233264653	1.31242108199731	1.6344988609046	2.47741160933119	432479	RIKEN cDNA 4930404N11 gene
4930415O20Rik	7.24244351675374	0.796897456972256	-2.17843916568218	0.300202390179017	-1.73599263130089	0.0293733566911002	0.0370453463738573	Down	1.81429570026747	0.687047116109837	1.1680595267119	0.189593151525281	0.349047997642862	0.285192314788843	73863	RIKEN cDNA 4930415O20 gene
4930426D05Rik	10.8348501290487	1.14181335694706	-4.20633979056353	0.035825857423483	-4.80285495672334	2.5953992000463e-05	4.09775577256323e-05	Down	0.614169477482886	0.499763574583684	0.73040590985362	0.0508095282970214	0	0	74644	RIKEN cDNA 4930426D05 gene
4930438A08Rik	35.2305225172115	0.355868777292602	-3.61598311649186	0.409854717739868	-1.28681549037665	0.000299209877910735	0.000445261751816869	Down	1.43683002503154	0.90883708493875	1.46465269215169	0.307226203003339	0.44441162235674	0.418126537592259	73988	RIKEN cDNA 4930438A08 gene	GO:0001716,GO:0009063,GO:0016491,GO:0046592	L-amino-acid oxidase activity|cellular amino acid catabolic process|oxidoreductase activity|polyamine oxidase activity	mmu00250,mmu00270,mmu00280,mmu00350,mmu00360,mmu00380,mmu00400	Alanine, aspartate and glutamate metabolism|Cysteine and methionine metabolism|Valine, leucine and isoleucine degradation|Tyrosine metabolism|Phenylalanine metabolism|Tryptophan metabolism|Phenylalanine, tyrosine and tryptophan biosynthesis
4930444P10Rik	10.4388246792249	1.00151619596359	-4.13279698382703	0.0567567930999948	-4.13906311393226	3.58375253682546e-05	5.61990362483043e-05	Down	0.672298011046707	0.961430685851917	0.357556350524031	0	0.0267118938163683	0.0582004147000127	75799	RIKEN cDNA 4930444P10 gene
4930447C04Rik	4.26867898720037	1.4324914143623	-3.74983429607296	0.0241538096476675	-5.3716054344058	0.000176951459692663	0.000266955945894567	Down	0.17825499346469	0.146576957300478	0.199877380532879	0	0	0	75801	RIKEN cDNA 4930447C04 gene	GO:0000801,GO:0005694,GO:0006310,GO:0007129,GO:0007275,GO:0007283,GO:0010705,GO:0048477,GO:0051090,GO:0051321	central element|chromosome|DNA recombination|homologous chromosome pairing at meiosis|multicellular organism development|spermatogenesis|meiotic DNA double-strand break processing involved in reciprocal meiotic recombination|oogenesis|regulation of DNA-binding transcription factor activity|meiotic cell cycle
4930467E23Rik	17.4241808768498	0.555671245386905	-3.90731582592361	0.222028525891676	-2.17118305111093	9.33271301246681e-05	0.000142915553491657	Down	0.362175376344493	0.191450890810618	0.464122701723675	0.0410912210466433	0.0661941492753695	0.0618107793109268	626415	RIKEN cDNA 4930467E23 gene
4930503L19Rik	392.715967352816	0.106571176523427	17.3272155502508	3.59647044166209	1.84658174706525	2.9318353710404e-67	1.39918953281014e-66	Up	3.179230236382	2.93772272531338	3.33899844504512	8.71931356187315	7.98226936023677	8.82384683047216	269033	RIKEN cDNA 4930503L19 gene	GO:0005576,GO:0008285	extracellular region|negative regulation of cell population proliferation
4930505A04Rik	3.82893320034646	1.45745464950239	-3.57789594404126	0.0269303897743586	-5.21462107907866	0.000346371283843605	0.000513340170044812	Down	0.525861866125887	0.540512433893978	0.47648410242806	0	0	0	75087	RIKEN cDNA 4930505A04 gene
4930522L14Rik	109.708668151799	0.204738815559579	-7.03329339315365	0.36857032942368	-1.43998815879729	2.01714582206317e-12	4.19824878792827e-12	Down	2.00054248904276	1.84622793202371	2.10506409430904	0.52320163824897	0.688023963512945	0.428308723503775	100041734		GO:0000978,GO:0000981,GO:0005634,GO:0006357	RNA polymerase II cis-regulatory region sequence-specific DNA binding|DNA-binding transcription factor activity, RNA polymerase II-specific|nucleus|regulation of transcription by RNA polymerase II
4930523C07Rik	330.598121834137	0.115183943657608	10.6075933607535	2.33241488680559	1.22182443600784	2.74734391070713e-26	7.75429447187395e-26	Up	3.36202612605749	2.72600446833766	3.072126822114	5.77105577611848	5.25116112141598	5.01391884874865	67647	RIKEN cDNA 4930523C07 gene
4930579G24Rik	47.5651181189452	0.322047085127567	3.12829875703121	2.01036783789778	1.00745949611009	0.00175821366572422	0.00247753222955654	Up	0.576134616440799	1.3817668396077	1.03475053335028	1.17114673142698	1.50427284263345	1.82995989194966	75939	RIKEN cDNA 4930579G24 gene	GO:0005737	cytoplasm
4930590J08Rik	14.8329223525729	0.548649400989861	-3.07151776995623	0.310962736840486	-1.6851863846162	0.002129734869388	0.0029810690970724	Down	0.220054324926252	0.218107024001133	0.176247845797787	0.0312082954088437	0.0718195312875745	0.0391204619675453	381798	RIKEN cDNA 4930590J08 gene	GO:0005737,GO:0016020,GO:0016021	cytoplasm|membrane|integral component of membrane
4931406B18Rik	5.88167860429946	1.39451054341403	4.42630629908748	72.1301641772409	6.17253080245741	9.58603819776844e-06	1.54822317117097e-05	Up	0	0	0	0.133858283280635	0.0513412595285499	0.15660872504413	74054	RIKEN cDNA 4931406B18 gene	GO:0005886,GO:0007155,GO:0033691	plasma membrane|cell adhesion|sialic acid binding
4931406C07Rik	558.829524078439	0.0865443496840055	-12.9958836136004	0.458590922805002	-1.12472029590807	1.29107905663123e-38	4.43917821537631e-38	Down	16.0684755731712	15.7227930750796	14.555692345148	5.22442666812605	5.30613000376498	5.41380975363523	70984	RIKEN cDNA 4931406C07 gene	GO:0005634,GO:0005654,GO:0008270,GO:0016604,GO:0016787,GO:0016788,GO:0046872	nucleus|nucleoplasm|zinc ion binding|nuclear body|hydrolase activity|hydrolase activity, acting on ester bonds|metal ion binding
4931429L15Rik	2.63601680341631	1.60574151021654	-2.91296317365879	0.039078912066472	-4.67746588567603	0.00358016819965666	0.00491738395032358	Down	0.22892416411376	0.08556436937525	0.0636428275047106	0	0	0	74361	RIKEN cDNA 4931429L15 gene
4932438H23Rik	196.254971169461	0.23468617742261	-18.0513868818165	0.053053399783356	-4.23641098447017	7.69344035301449e-73	3.86316121811645e-72	Down	3.25252386758003	3.80053424181357	3.34849559631097	0.0883538144757784	0.162662637224885	0.161096656856772	74387	RIKEN cDNA 4932438H23 gene
5031439G07Rik	4700.58891852982	0.0316334325221475	59.6081873263161	3.69509529547864	1.88561157155455	0	0	Up	17.9529749174476	18.4773000499626	17.6538654743353	49.3313686633647	50.1705151145294	50.3907540966993	223739	RIKEN cDNA 5031439G07 gene
5430403G16Rik	50.9593357327446	0.304490488881436	-5.90014981743588	0.287864242311891	-1.79653950238476	3.63171647764571e-09	6.76943139055334e-09	Down	1.89577823406707	1.5234468578609	1.2824692688319	0.359295950100365	0.330738560266507	0.325994701662332	77200	RIKEN cDNA 5430403G16 gene	GO:0000978,GO:0000981,GO:0005634,GO:0006357	RNA polymerase II cis-regulatory region sequence-specific DNA binding|DNA-binding transcription factor activity, RNA polymerase II-specific|nucleus|regulation of transcription by RNA polymerase II
5730409E04Rik	163.412630003422	0.168966733345645	-8.96314288773367	0.350024309171077	-1.51447297425061	3.15553265483861e-19	7.76395145657703e-19	Down	5.07340558912658	4.74775856508546	5.98212856266402	1.52225702711524	1.40126571803281	1.22501170590561	230757	RIKEN cDNA 5730409E04Rik gene
6030468B19Rik	28.5834367193336	0.511110553322341	-6.7246409021138	0.0923313933013199	-3.43703493237343	1.76026010916545e-11	3.54850315723513e-11	Down	3.13315443585472	2.4656527844449	3.24372810897726	0.145801255113192	0.313163081218528	0.1462127266037	77727	RIKEN cDNA 6030468B19 gene	GO:0002250,GO:0002313,GO:0002376,GO:0004888,GO:0005125,GO:0005576,GO:0005615,GO:0005887,GO:0007166,GO:0050776,GO:2000558	adaptive immune response|mature B cell differentiation involved in immune response|immune system process|transmembrane signaling receptor activity|cytokine activity|extracellular region|extracellular space|integral component of plasma membrane|cell surface receptor signaling pathway|regulation of immune response|positive regulation of immunoglobulin production in mucosal tissue
6330403K07Rik	28.2661755706186	0.603491107671699	-6.90145090716656	0.0557469137589146	-4.1649642525078	5.1474060853861e-12	1.05645798885419e-11	Down	2.43515507467557	2.12059616760309	1.68934933843491	0.134305035999135	0.0927227002499343	0.033671015888712	103712	RIKEN cDNA 6330403K07 gene
6430550D23Rik	13.5303026207544	0.651445211513739	-3.32361719832282	0.222958250348391	-2.16515450875211	0.000888580767884396	0.00127896077013394	Down	0.553137779654445	0.421826126374468	0.381962020867657	0.0708548852844563	0	0.159873407233891	320095	RIKEN cDNA 6430550D23 gene	GO:0003836	beta-galactoside (CMP) alpha-2,3-sialyltransferase activity
6430571L13Rik	28.3305642195028	0.469805929152293	-6.18630290439785	0.133382214859795	-2.90636178401816	6.15916069795137e-10	1.18013034694648e-09	Down	1.1859824392773	1.26256060947457	1.20894771286116	0.0630738971963024	0.212889188217522	0.0843358673826986	235599	RIKEN cDNA 6430571L13 gene	GO:0016020,GO:0016021	membrane|integral component of membrane
6720489N17Rik	52.6293469015848	0.281893506426587	-5.46931690746746	0.343465019527611	-1.54176492080422	4.51773341022367e-08	8.0878817286895e-08	Down	0.762040780030873	0.71516076821732	0.759909990941303	0.197351216116431	0.181665440612285	0.1979081687914	211378	RIKEN cDNA 6720489N17 gene
6820408C15Rik	56.6547132547461	0.376224972434111	-9.57649181858602	0.0823027604266926	-3.60291537046301	1.00397272686346e-21	2.60371307090153e-21	Down	1.31000970158235	1.44533289250058	1.58039986441595	0.0835187976810278	0.0549147116594007	0.131614213318163	228778	RIKEN cDNA 6820408C15 gene
9030624G23Rik	6.51255567938115	1.34555638868532	-3.70053831055877	0.0317019860500422	-4.97928296534713	0.000215142594705741	0.000322774495606415	Down	0.120009008129884	0.140974253619365	0.113594792460298	0	0.00783351176311895	0	66808	RIKEN cDNA 9030624G23 gene
9130008F23Rik	13.8237682902441	0.621736598919233	-4.05343195710466	0.174322778417259	-2.52016699896078	5.04716846676734e-05	7.85005916110275e-05	Down	0.750999268436693	0.668999229846646	0.612433248836437	0.124258596298413	0.091505866913321	0.0498437085596681	71583	RIKEN cDNA 9130008F23 gene	GO:0001835	blastocyst hatching
9130023H24Rik	113.005283747597	0.203385667302275	-9.67495566357256	0.255651905845133	-1.96774731375563	3.85258600389816e-22	1.00780319532228e-21	Down	3.27511319240804	3.11814745327928	2.96929364653621	0.614311459689426	0.524108093640232	0.661121605464149	100043133	RIKEN cDNA 9130023H24 gene					zf-C2H2
9130401M01Rik	398.997224262999	0.102428496263677	15.7074439922001	3.05017045523724	1.608889868267	1.34493111235994e-55	5.65508139823344e-55	Up	9.04222625672283	9.54877771871523	9.46984853111536	20.2076752541296	22.299207314653	21.6622699362989	75758	RIKEN cDNA 9130401M01 gene
9430038I01Rik	131.432838614625	0.180956566888557	7.43692743729273	2.54164203825625	1.34576085725181	1.03054120027209e-13	2.22333071805934e-13	Up	1.55122399353045	1.34166398682702	1.94765170061872	3.24896433515094	3.02530662990248	2.95680311244501	77252	RIKEN cDNA 9430038I01 gene
9530057J20Rik	5.3070335814475	1.38601085751112	-4.10191347570766	0.0194336861627069	-5.68529661390201	4.09747504786565e-05	6.40538658788743e-05	Down	0.229542878070824	0.300284685496654	0.233987728870922	0	0	0	78672
9530077C05Rik	33.8504041735005	0.402593711116601	-6.12181339207925	0.181167544197513	-2.46460357228049	9.25163372580659e-10	1.7637960175419e-09	Down	1.07656959216977	0.914117208014498	1.09741620371936	0.0929356730051753	0.213872510103053	0.108730942185662	68283	RIKEN cDNA 9530077C05 gene
9930111J21Rik2	36.3629822589939	0.363511437576921	4.4152118527365	3.04191535272447	1.60498000779491	1.00911114911295e-05	1.62749348344875e-05	Up	0.337371498242784	0.346770704225225	0.710735624070153	0.937787848118806	0.924911828960019	1.3210864419557	245240	RIKEN cDNA 9930111J21 gene 2
A2m	1085.89002115922	0.0660845117482669	-25.4160596516348	0.312167469102821	-1.67960789264311	1.67585654000428e-142	1.33218088538251e-141	Down	15.9946708669544	15.6914334687286	16.1080548629846	3.99875868687261	3.77276321530326	3.41812460334154	232345	alpha-2-macroglobulin	GO:0001869,GO:0002020,GO:0004866,GO:0004867,GO:0005102,GO:0005515,GO:0005576,GO:0005615,GO:0007565,GO:0010466,GO:0019838,GO:0019899,GO:0019959,GO:0019966,GO:0030414,GO:0042802,GO:0043120,GO:0048306,GO:0048403,GO:0048406,GO:0048863	negative regulation of complement activation, lectin pathway|protease binding|endopeptidase inhibitor activity|serine-type endopeptidase inhibitor activity|signaling receptor binding|protein binding|extracellular region|extracellular space|female pregnancy|negative regulation of peptidase activity|growth factor binding|enzyme binding|interleukin-8 binding|interleukin-1 binding|peptidase inhibitor…	mmu04610	Complement and coagulation cascades
A430005L14Rik	273.442512537032	0.126398322956928	7.92251807182578	2.00193203769066	1.00139299787474	2.32748249208146e-15	5.22824620532512e-15	Up	8.66325762045077	11.7379040997417	10.5370032896916	15.2950562558815	15.7886997950175	15.338221039272	97159	RIKEN cDNA A430005L14 gene	GO:0005634,GO:0005654	nucleus|nucleoplasm
A430033K04Rik	83.1337645934966	0.235884186463009	-7.34877974688153	0.300729659894389	-1.73346093208899	2.00024470728316e-13	4.27214408942258e-13	Down	2.43331065016682	2.4306493407513	2.69004281828144	0.697479181086822	0.579404182517186	0.426492417487014	243308	RIKEN cDNA A430033K04 gene	GO:0000122,GO:0000977,GO:0000981,GO:0001227,GO:0005634,GO:0006357,GO:0045892	negative regulation of transcription by RNA polymerase II|RNA polymerase II transcription regulatory region sequence-specific DNA binding|DNA-binding transcription factor activity, RNA polymerase II-specific|DNA-binding transcription repressor activity, RNA polymerase II-specific|nucleus|regulation of transcription by RNA polymerase II|negative regulation of transcription, DNA-templated	mmu05168	Herpes simplex virus 1 infection	zf-C2H2
A4galt	50.2138858499551	0.312824989178355	-5.54288327588919	0.300627230731328	-1.73395240079692	2.97531208748631e-08	5.37412802779293e-08	Down	1.97759114422314	2.09969870558376	1.70574890407311	0.647223906895712	0.357468938478637	0.302890216108671	239559	alpha 1,4-galactosyltransferase	GO:0001576,GO:0005794,GO:0006629,GO:0006688,GO:0007009,GO:0008378,GO:0015643,GO:0016020,GO:0016021,GO:0016740,GO:0016757,GO:0016758,GO:0050512	globoside biosynthetic process|Golgi apparatus|lipid metabolic process|glycosphingolipid biosynthetic process|plasma membrane organization|galactosyltransferase activity|toxic substance binding|membrane|integral component of membrane|transferase activity|glycosyltransferase activity|hexosyltransferase activity|lactosylceramide 4-alpha-galactosyltransferase activity	mmu00601,mmu00603	Glycosphingolipid biosynthesis - lacto and neolacto series|Glycosphingolipid biosynthesis - globo and isoglobo series
A530016L24Rik	2.39428469681747	1.60683002103195	-2.15565056511345	0.0906364997153936	-3.46376404287878	0.0311109610032158	0.0391286944985345	Down	0.0530912711380098	0.145521065663081	0.0721591019557884	0	0.0161723286399689	0	319942	RIKEN cDNA A530016L24 gene	GO:0005886,GO:0016020,GO:0016021	plasma membrane|membrane|integral component of membrane
A530032D15Rik	101.718803568915	0.294000233633851	13.9509881716048	17.1673301146272	4.10159378187492	3.10276405425798e-44	1.14865533037382e-43	Up	0.325453115326138	0.267616219109825	0.243287120744957	3.40323893107243	3.17239930414869	4.21205349702189	381287	RIKEN cDNA A530032D15Rik gene	GO:0000981,GO:0005634,GO:0006357	DNA-binding transcription factor activity, RNA polymerase II-specific|nucleus|regulation of transcription by RNA polymerase II
A530064D06Rik	463.542608337442	0.155920099411031	30.2776473453503	26.3712451087393	4.72089378401918	2.25770849303647e-201	2.33034020037058e-200	Up	1.02404679192936	1.08181509064453	1.21785574864014	21.4337053516715	22.2776210306108	22.003937996924	328830	RIKEN cDNA A530064D06 gene	GO:0005515,GO:0009986,GO:0038023	protein binding|cell surface|signaling receptor activity
A830018L16Rik	68.7085021089694	0.414048224450587	-10.7710979520096	0.0454443899736322	-4.45975398241292	4.71346361469639e-27	1.35015635775581e-26	Down	0.928995848293441	1.06804847076	1.12235241850256	0.0409891992984374	0.03773131525322	0.027403251026311	320492	RIKEN cDNA A830018L16 gene
A930033H14Rik	22.2198850556945	0.474693849699097	-3.54133273173662	0.311855829505022	-1.68104886749348	0.000398111191180017	0.000587297628351427	Down	0.891983424353724	0.52390524448389	0.705137091627918	0.198788642875783	0.066541315818747	0.235595043473258	320700	RIKEN cDNA A930033H14 gene
AA414768	84.3191836110882	0.219361262454556	7.29960997440597	3.03406429769995	1.60125165941156	2.88603090356575e-13	6.14430403426695e-13	Up	1.68390624862893	1.59768005225302	1.38641457304749	3.50412219598583	3.6695003994258	3.44953404598401	245350	expressed sequence AA414768			mmu04120	Ubiquitin mediated proteolysis
AA467197	1444.72727414666	0.128736457012433	47.1414769653445	67.1272540565776	6.06882672285168	0	0	Up	4.64465667346433	3.90604688556195	3.78767636109806	203.636967985217	206.435984699678	211.778168530965	433470	expressed sequence AA467197	GO:0004129,GO:0005634,GO:0005739,GO:0005751,GO:0009617	cytochrome-c oxidase activity|nucleus|mitochondrion|mitochondrial respiratory chain complex IV|response to bacterium
AA986860	11.0906614935205	0.650456258097162	-2.83797983244875	0.278166050377855	-1.84598174236982	0.004540005109746	0.00619260727706348	Down	0.371584145881705	0.362839693888189	0.378779472968336	0.110666610962505	0.10187066002021	0.0184964879306159	212439	expressed sequence AA986860	GO:0005737,GO:0005829,GO:0005886	cytoplasm|cytosol|plasma membrane
Aacs	473.801259058433	0.0902144867073366	11.8301529496475	2.09543704212137	1.06725117602173	2.72644533071075e-32	8.51840897420735e-32	Up	5.73663307849842	6.19390363879556	6.03859183352727	9.31144217221784	9.27137443565768	9.65971071886368	78894	acetoacetyl-CoA synthetase	GO:0000166,GO:0001889,GO:0005524,GO:0005737,GO:0005829,GO:0006629,GO:0006631,GO:0007584,GO:0010243,GO:0014070,GO:0016874,GO:0030729,GO:0032024,GO:0034201,GO:0042493,GO:0045471,GO:0047760,GO:0071333	nucleotide binding|liver development|ATP binding|cytoplasm|cytosol|lipid metabolic process|fatty acid metabolic process|response to nutrient|response to organonitrogen compound|response to organic cyclic compound|ligase activity|acetoacetate-CoA ligase activity|positive regulation of insulin secretion|response to oleic acid|response to drug|response to ethanol|butyrate-CoA ligase activity|cellula…	mmu00280,mmu00650	Valine, leucine and isoleucine degradation|Butanoate metabolism
Aamdc	151.313242243719	0.172081539156544	-9.17290852301355	0.334832571959434	-1.57848821718235	4.60425128632164e-20	1.15145918066751e-19	Down	15.5114643233078	13.2215347024177	13.4979012140949	3.86315005547913	3.21036895832022	3.55121470375067	66273	adipogenesis associated Mth938 domain containing	GO:0005737,GO:0043066,GO:0045600,GO:0045944	cytoplasm|negative regulation of apoptotic process|positive regulation of fat cell differentiation|positive regulation of transcription by RNA polymerase II
Aar2	806.208299549239	0.0809272429219162	-29.8591664919774	0.187320406607841	-2.41642002014219	6.67496999518931e-196	6.70771513101476e-195	Down	29.6094797539953	30.039151035809	30.3788279018246	4.00836748315455	4.12903541146185	4.5173542796436	68295	AAR2 splicing factor homolog	GO:0000244,GO:0005681,GO:0006397,GO:0008380	spliceosomal tri-snRNP complex assembly|spliceosomal complex|mRNA processing|RNA splicing
Aars	3026.6577843852	0.0373950777817321	27.2200839600341	2.02496525910271	1.01789715691075	3.75764789612636e-163	3.31894406215075e-162	Up	19.8949875744094	19.355018331567	19.5162512328417	28.9157938284366	30.0575648307418	30.2861714890731	234734	alanyl-tRNA synthetase	GO:0000049,GO:0000166,GO:0002161,GO:0002196,GO:0003676,GO:0003723,GO:0004812,GO:0004813,GO:0005515,GO:0005524,GO:0005737,GO:0005739,GO:0006400,GO:0006412,GO:0006419,GO:0016597,GO:0016874,GO:0021680,GO:0043039,GO:0043524,GO:0045182,GO:0046872,GO:0050885,GO:0050905,GO:0140018	tRNA binding|nucleotide binding|aminoacyl-tRNA editing activity|Ser-tRNA(Ala) hydrolase activity|nucleic acid binding|RNA binding|aminoacyl-tRNA ligase activity|alanine-tRNA ligase activity|protein binding|ATP binding|cytoplasm|mitochondrion|tRNA modification|translation|alanyl-tRNA aminoacylation|amino acid binding|ligase activity|cerebellar Purkinje cell layer development|tRNA aminoacylation|ne…	mmu00970	Aminoacyl-tRNA biosynthesis
Aass	267.852094707454	0.222243866204034	-21.0526387254651	0.0390422545463831	-4.67881982414413	2.1629640786647e-98	1.31656533519637e-97	Down	8.51373976568008	8.64586222278398	8.81257411813043	0.17396874968383	0.360318258577291	0.218074642218975	30956	aminoadipate-semialdehyde synthase	GO:0003824,GO:0004753,GO:0005737,GO:0005739,GO:0006091,GO:0008152,GO:0016491,GO:0019477,GO:0019878,GO:0043231,GO:0047130,GO:0047131	catalytic activity|saccharopine dehydrogenase activity|cytoplasm|mitochondrion|generation of precursor metabolites and energy|metabolic process|oxidoreductase activity|L-lysine catabolic process|lysine biosynthetic process via aminoadipic acid|intracellular membrane-bounded organelle|saccharopine dehydrogenase (NADP+, L-lysine-forming) activity|saccharopine dehydrogenase (NAD+, L-glutamate-formin…	mmu00310	Lysine degradation
Aatf	509.500421006082	0.0911008975058112	13.8622182218128	2.39971075146698	1.26286052142855	1.073061379323e-43	3.94690946565905e-43	Up	7.91649383363995	7.16319934413231	6.67474504119557	12.7709858237986	13.0065590831828	13.3939287441813	56321	apoptosis antagonizing transcription factor	GO:0005515,GO:0005634,GO:0005654,GO:0005730,GO:0005737,GO:0005794,GO:0005829,GO:0006357,GO:0007155,GO:0007346,GO:0019901,GO:0032929,GO:0040016,GO:0042254,GO:0042985,GO:0043066,GO:0043522,GO:0045893,GO:0045944,GO:0048156,GO:2000378,GO:2001234	protein binding|nucleus|nucleoplasm|nucleolus|cytoplasm|Golgi apparatus|cytosol|regulation of transcription by RNA polymerase II|cell adhesion|regulation of mitotic cell cycle|protein kinase binding|negative regulation of superoxide anion generation|embryonic cleavage|ribosome biogenesis|negative regulation of amyloid precursor protein biosynthetic process|negative regulation of apoptotic process…
AB010352	186.895934189833	0.155342574707259	-9.34266675098256	0.365688228517338	-1.45131390772953	9.39377430396412e-21	2.38168400236018e-20	Down	2.8323154389971	3.03571718340826	2.92514912906728	0.952672086504123	0.791811260986251	0.667824927442104	105246961	cDNA sequence AB010352			mmu05168	Herpes simplex virus 1 infection
AB124611	2547.41001637331	0.063956819831617	70.5914600717778	22.8608207246976	4.51480529346148	0	0	Up	8.60953263892424	7.90725421076139	7.5749356001917	136.070809629611	137.939815187202	139.290160635706	382062	cDNA sequence AB124611	GO:0016020,GO:0016021	membrane|integral component of membrane
Abat	1689.04486720458	0.0998054229113255	-51.0667784083386	0.0292232123393518	-5.09674141576318	0	0	Down	45.046867076674	42.8388230954163	44.0652724039583	0.868014374703212	1.10797893298368	0.905282593708502	268860	4-aminobutyrate aminotransferase	GO:0001666,GO:0003824,GO:0003867,GO:0005739,GO:0005759,GO:0007568,GO:0007620,GO:0007626,GO:0008483,GO:0009448,GO:0009449,GO:0009450,GO:0010039,GO:0014053,GO:0016740,GO:0030170,GO:0031652,GO:0032024,GO:0032144,GO:0033602,GO:0034386,GO:0035094,GO:0035640,GO:0042135,GO:0042220,GO:0042493,GO:0042802,GO:0043005,GO:0045471,GO:0045776,GO:0045964,GO:0046872,GO:0047298,GO:0048148,GO:0051536,GO:0070474,GO:…	response to hypoxia|catalytic activity|4-aminobutyrate transaminase activity|mitochondrion|mitochondrial matrix|aging|copulation|locomotory behavior|transaminase activity|gamma-aminobutyric acid metabolic process|gamma-aminobutyric acid biosynthetic process|gamma-aminobutyric acid catabolic process|response to iron ion|negative regulation of gamma-aminobutyric acid secretion|transferase activity|…	mmu00250,mmu00280,mmu00410,mmu00640,mmu00650,mmu04727	Alanine, aspartate and glutamate metabolism|Valine, leucine and isoleucine degradation|beta-Alanine metabolism|Propanoate metabolism|Butanoate metabolism|GABAergic synapse
Abca2	2873.03623190896	0.0439199678976323	-38.6681465402615	0.308148194943574	-1.69830375470923	0	0	Down	26.6661567804644	27.1174353575306	25.7899162903677	5.9205005090101	5.90609165367995	6.5753935661514	11305	ATP-binding cassette, sub-family A (ABC1), member 2	GO:0000166,GO:0001573,GO:0005319,GO:0005524,GO:0005764,GO:0005765,GO:0005768,GO:0005815,GO:0005886,GO:0006357,GO:0006684,GO:0006687,GO:0006869,GO:0007626,GO:0008203,GO:0010008,GO:0010872,GO:0016020,GO:0016021,GO:0016887,GO:0031410,GO:0032289,GO:0032383,GO:0032384,GO:0032805,GO:0042626,GO:0042986,GO:0043231,GO:0046512,GO:0055085,GO:0060049,GO:0061135,GO:0071072,GO:0090155,GO:0090156,GO:0090370,GO:…	nucleotide binding|ganglioside metabolic process|lipid transporter activity|ATP binding|lysosome|lysosomal membrane|endosome|microtubule organizing center|plasma membrane|regulation of transcription by RNA polymerase II|sphingomyelin metabolic process|glycosphingolipid metabolic process|lipid transport|locomotory behavior|cholesterol metabolic process|endosome membrane|regulation of cholesterol e…	mmu02010,mmu04142	ABC transporters|Lysosome
Abca4	2553.4876674001	0.0802045632739777	-63.2824787736721	0.0296557655922861	-5.07554357293714	0	0	Down	32.4065023030367	32.7999620054983	32.2210886520514	0.684257829645889	0.780833025924299	0.69753086604025	11304	ATP-binding cassette, sub-family A (ABC1), member 4	GO:0000166,GO:0001750,GO:0005319,GO:0005502,GO:0005503,GO:0005524,GO:0005548,GO:0005783,GO:0005887,GO:0006649,GO:0006869,GO:0007601,GO:0016020,GO:0016021,GO:0016887,GO:0031410,GO:0042574,GO:0042626,GO:0043231,GO:0045332,GO:0045494,GO:0050896,GO:0090555,GO:0140326,GO:0140327,GO:0140333,GO:0140347,GO:0140603	nucleotide binding|photoreceptor outer segment|lipid transporter activity|11-cis retinal binding|all-trans retinal binding|ATP binding|phospholipid transporter activity|endoplasmic reticulum|integral component of plasma membrane|phospholipid transfer to membrane|lipid transport|visual perception|membrane|integral component of membrane|ATPase|cytoplasmic vesicle|retinal metabolic process|ATPase-co…	mmu02010	ABC transporters
Abca5	411.261402487217	0.172546006420059	-26.2991718444398	0.0430507722132382	-4.53781707391294	1.96000072785611e-152	1.64048672758957e-151	Down	5.95437642651445	5.9254386422166	5.8964475503412	0.142750872100181	0.232944899624155	0.195209638614688	217265	ATP-binding cassette, sub-family A (ABC1), member 5	GO:0000166,GO:0005319,GO:0005524,GO:0005764,GO:0005768,GO:0005770,GO:0005794,GO:0005886,GO:0006869,GO:0008203,GO:0010745,GO:0010874,GO:0016020,GO:0016021,GO:0016887,GO:0030301,GO:0033344,GO:0034375,GO:0042626,GO:0042632,GO:0043231,GO:0043691,GO:0055085,GO:1903064	nucleotide binding|lipid transporter activity|ATP binding|lysosome|endosome|late endosome|Golgi apparatus|plasma membrane|lipid transport|cholesterol metabolic process|negative regulation of macrophage derived foam cell differentiation|regulation of cholesterol efflux|membrane|integral component of membrane|ATPase|cholesterol transport|cholesterol efflux|high-density lipoprotein particle remodeli…	mmu02010	ABC transporters
Abca8a	80.4711629794436	0.31515401025209	-11.5501313063426	0.0802102155519494	-3.64007020013208	7.37077403552243e-31	2.25139031809554e-30	Down	1.46989515113059	1.40292897370785	1.27607419653361	0.0881953796620144	0.0811854764391983	0.0804038903020946	217258	ATP-binding cassette, sub-family A (ABC1), member 8a	GO:0000166,GO:0005319,GO:0005524,GO:0005886,GO:0006869,GO:0016020,GO:0016021,GO:0016887,GO:0042626,GO:0043231	nucleotide binding|lipid transporter activity|ATP binding|plasma membrane|lipid transport|membrane|integral component of membrane|ATPase|ATPase-coupled transmembrane transporter activity|intracellular membrane-bounded organelle	mmu02010	ABC transporters
Abca8b	16.9732790193912	0.508847853047599	-2.29755187464607	0.444697334178082	-1.16910433867914	0.021587307394494	0.0275893455086567	Down	0.260118837522164	0.111402406718344	0.213597694646269	0.0573848790178123	0.066029801693135	0.0719335339440665	27404	ATP-binding cassette, sub-family A (ABC1), member 8b	GO:0000166,GO:0005319,GO:0005524,GO:0005743,GO:0005783,GO:0005886,GO:0006686,GO:0006810,GO:0006869,GO:0008559,GO:0010874,GO:0010875,GO:0016020,GO:0016021,GO:0016323,GO:0016887,GO:0030301,GO:0033344,GO:0042626,GO:0042908,GO:0043231,GO:0055085,GO:0140359	nucleotide binding|lipid transporter activity|ATP binding|mitochondrial inner membrane|endoplasmic reticulum|plasma membrane|sphingomyelin biosynthetic process|transport|lipid transport|ABC-type xenobiotic transporter activity|regulation of cholesterol efflux|positive regulation of cholesterol efflux|membrane|integral component of membrane|basolateral plasma membrane|ATPase|cholesterol transport|…	mmu02010	ABC transporters
Abca9	5219.65311895762	0.0330521858619462	-74.3359873578536	0.182129071546695	-2.45696687038306	0	0	Down	73.7182668299286	73.3169065369433	75.3914620523517	10.2900728490428	10.1063524237097	9.99186827653497	217262	ATP-binding cassette, sub-family A (ABC1), member 9	GO:0000166,GO:0005319,GO:0005524,GO:0005739,GO:0006869,GO:0016020,GO:0016021,GO:0016887,GO:0042626,GO:0043231,GO:0055085	nucleotide binding|lipid transporter activity|ATP binding|mitochondrion|lipid transport|membrane|integral component of membrane|ATPase|ATPase-coupled transmembrane transporter activity|intracellular membrane-bounded organelle|transmembrane transport	mmu02010	ABC transporters
Abcb1a	791.928397341907	0.0732204087678763	-18.1571907892898	0.397912484206486	-1.32947693166811	1.12643135236865e-73	5.68840712646848e-73	Down	13.2376834026367	13.5635640055124	13.9835474767285	3.91762367998173	4.01647919481973	4.24047974177825	18671	ATP-binding cassette, sub-family B (MDR/TAP), member 1A	GO:0000086,GO:0000166,GO:0005524,GO:0005654,GO:0005886,GO:0008559,GO:0009914,GO:0009986,GO:0015562,GO:0016020,GO:0016021,GO:0016324,GO:0016887,GO:0022857,GO:0031526,GO:0031625,GO:0033231,GO:0035633,GO:0042626,GO:0042910,GO:0043215,GO:0045177,GO:0045332,GO:0046581,GO:0046865,GO:0046943,GO:0047484,GO:0050892,GO:0055085,GO:0060548,GO:0060856,GO:0070633,GO:0072089,GO:0090554,GO:0090555,GO:0099038,GO:…	G2/M transition of mitotic cell cycle|nucleotide binding|ATP binding|nucleoplasm|plasma membrane|ABC-type xenobiotic transporter activity|hormone transport|cell surface|efflux transmembrane transporter activity|membrane|integral component of membrane|apical plasma membrane|ATPase|transmembrane transporter activity|brush border membrane|ubiquitin protein ligase binding|carbohydrate export|maintena…	mmu02010,mmu04976,mmu05206,mmu05226	ABC transporters|Bile secretion|MicroRNAs in cancer|Gastric cancer
Abcb4	256.271609658971	0.164949452556497	-19.5758330673267	0.106651565829598	-3.22902294779291	2.4853982512904e-85	1.3803160674007e-84	Down	7.1199527449513	6.90582852166737	6.63760900470706	0.61687026833998	0.425880359279698	0.618611162330003	18670	ATP-binding cassette, sub-family B (MDR/TAP), member 4	GO:0000139,GO:0000166,GO:0005524,GO:0005654,GO:0005737,GO:0005829,GO:0005886,GO:0005925,GO:0006855,GO:0006869,GO:0015629,GO:0016020,GO:0016021,GO:0016324,GO:0016887,GO:0031410,GO:0032376,GO:0032782,GO:0042626,GO:0042910,GO:0045332,GO:0046581,GO:0055088,GO:0061092,GO:0090554,GO:0090555,GO:0099038,GO:0140326,GO:1901557,GO:1903413,GO:2001140	Golgi membrane|nucleotide binding|ATP binding|nucleoplasm|cytoplasm|cytosol|plasma membrane|focal adhesion|drug transmembrane transport|lipid transport|actin cytoskeleton|membrane|integral component of membrane|apical plasma membrane|ATPase|cytoplasmic vesicle|positive regulation of cholesterol transport|bile acid secretion|ATPase-coupled transmembrane transporter activity|xenobiotic transmembran…	mmu02010,mmu04976	ABC transporters|Bile secretion
Abcb8	532.209879111026	0.0902681952447912	-12.6176015764627	0.454084242064782	-1.13896812262512	1.68886868699721e-36	5.62299309873753e-36	Down	16.22137291102	15.2854231788515	14.5452724295804	5.5792361443449	5.15246459315924	4.95918817201693	74610	ATP-binding cassette, sub-family B (MDR/TAP), member 8	GO:0000166,GO:0005524,GO:0005654,GO:0005730,GO:0005739,GO:0005743,GO:0006811,GO:0006813,GO:0016020,GO:0016021,GO:0016887,GO:0031966,GO:0042626,GO:0055085,GO:0062157,GO:0071805	nucleotide binding|ATP binding|nucleoplasm|nucleolus|mitochondrion|mitochondrial inner membrane|ion transport|potassium ion transport|membrane|integral component of membrane|ATPase|mitochondrial membrane|ATPase-coupled transmembrane transporter activity|transmembrane transport|mitochondrial ATP-gated potassium channel complex|potassium ion transmembrane transport	mmu02010	ABC transporters
Abcb9	215.935657769813	0.178244168282133	-16.8320985262234	0.124980645168662	-3.00022340224961	1.41979493605874e-63	6.54703708177389e-63	Down	5.38529521146911	4.91377821327278	4.81500915729432	0.419090118138319	0.636015999927035	0.352120495059112	56325	ATP-binding cassette, sub-family B (MDR/TAP), member 9	GO:0000166,GO:0005524,GO:0005764,GO:0005765,GO:0005789,GO:0006518,GO:0015031,GO:0015421,GO:0015433,GO:0015440,GO:0015833,GO:0016020,GO:0016021,GO:0016887,GO:0019885,GO:0022857,GO:0030176,GO:0042288,GO:0042626,GO:0042803,GO:0042824,GO:0043231,GO:0046978,GO:0055085	nucleotide binding|ATP binding|lysosome|lysosomal membrane|endoplasmic reticulum membrane|peptide metabolic process|protein transport|ABC-type oligopeptide transporter activity|ABC-type peptide antigen transporter activity|ABC-type peptide transporter activity|peptide transport|membrane|integral component of membrane|ATPase|antigen processing and presentation of endogenous peptide antigen via MHC…	mmu02010,mmu04142	ABC transporters|Lysosome
Abcc6	27.5604451344598	0.438090908238925	-5.41862707024088	0.192929912403192	-2.37385125460985	6.00584458922669e-08	1.06980362147898e-07	Down	0.503726720567104	0.578673612675844	0.493344342620427	0.0392213902643674	0.108312043128213	0.0786641570031604	27421	ATP-binding cassette, sub-family C (CFTR/MRP), member 6	GO:0000166,GO:0005524,GO:0005654,GO:0005886,GO:0006855,GO:0008559,GO:0015431,GO:0015867,GO:0016020,GO:0016021,GO:0016323,GO:0016324,GO:0016328,GO:0016887,GO:0030504,GO:0030505,GO:0030643,GO:0042626,GO:0055085,GO:0071716	nucleotide binding|ATP binding|nucleoplasm|plasma membrane|drug transmembrane transport|ABC-type xenobiotic transporter activity|ABC-type glutathione S-conjugate transporter activity|ATP transport|membrane|integral component of membrane|basolateral plasma membrane|apical plasma membrane|lateral plasma membrane|ATPase|inorganic diphosphate transmembrane transporter activity|inorganic diphosphate t…	mmu02010	ABC transporters
Abcc9	78.5316135521469	0.252947037272799	-5.80239238904516	0.361558760017226	-1.46769796390321	6.53753506336124e-09	1.20926991482271e-08	Down	0.871508164525455	1.03360208664502	0.758543246353279	0.239590055537033	0.165410304514333	0.320354949482481	20928	ATP-binding cassette, sub-family C (CFTR/MRP), member 9	GO:0000166,GO:0001669,GO:0005261,GO:0005267,GO:0005524,GO:0005739,GO:0005886,GO:0006813,GO:0008281,GO:0008282,GO:0015459,GO:0016020,GO:0016021,GO:0016887,GO:0019829,GO:0019905,GO:0022857,GO:0030017,GO:0030315,GO:0033198,GO:0036094,GO:0042383,GO:0042626,GO:0042802,GO:0044325,GO:0051607,GO:0055085,GO:0061337,GO:0071805,GO:0098655,GO:0098662,GO:1990573	nucleotide binding|acrosomal vesicle|cation channel activity|potassium channel activity|ATP binding|mitochondrion|plasma membrane|potassium ion transport|sulfonylurea receptor activity|inward rectifying potassium channel|potassium channel regulator activity|membrane|integral component of membrane|ATPase|ATPase-coupled cation transmembrane transporter activity|syntaxin binding|transmembrane transp…	mmu02010	ABC transporters
Abcd3	1160.17559199118	0.0688823171521447	-24.1098085089273	0.316276994156886	-1.66073947618941	1.97256679493264e-128	1.45376717017683e-127	Down	30.5450118707502	30.3070319243945	29.8587769563194	6.20689871021901	7.47263385787488	7.82879937786174	19299	ATP-binding cassette, sub-family D (ALD), member 3	GO:0000166,GO:0005324,GO:0005515,GO:0005524,GO:0005739,GO:0005743,GO:0005777,GO:0005778,GO:0005782,GO:0006633,GO:0006635,GO:0007031,GO:0015910,GO:0016020,GO:0016021,GO:0016887,GO:0042626,GO:0042760,GO:0042803,GO:0043231,GO:0043621,GO:0055085	nucleotide binding|long-chain fatty acid transporter activity|protein binding|ATP binding|mitochondrion|mitochondrial inner membrane|peroxisome|peroxisomal membrane|peroxisomal matrix|fatty acid biosynthetic process|fatty acid beta-oxidation|peroxisome organization|long-chain fatty acid import into peroxisome|membrane|integral component of membrane|ATPase|ATPase-coupled transmembrane transporter …	mmu02010,mmu04146	ABC transporters|Peroxisome
Abcg2	492.621320750472	0.101882613879401	-15.1600341465031	0.342804058438844	-1.54454390534671	6.50355160101717e-52	2.62873127956115e-51	Down	11.4175385037717	12.27658338907	13.2778700675766	3.48313953248501	2.77878838696909	3.26010480914153	26357	ATP binding cassette subfamily G member 2 (Junior blood group)	GO:0000166,GO:0005524,GO:0005634,GO:0005654,GO:0005739,GO:0005886,GO:0008092,GO:0008514,GO:0008559,GO:0015143,GO:0015225,GO:0015562,GO:0015711,GO:0015747,GO:0015878,GO:0016020,GO:0016021,GO:0016324,GO:0019389,GO:0031526,GO:0032217,GO:0032218,GO:0042626,GO:0042802,GO:0042803,GO:0042887,GO:0042910,GO:0045121,GO:0046415,GO:0055085,GO:0060136,GO:0065003,GO:0070633,GO:0097744,GO:0098591,GO:0140115,GO:…	nucleotide binding|ATP binding|nucleus|nucleoplasm|mitochondrion|plasma membrane|cytoskeletal protein binding|organic anion transmembrane transporter activity|ABC-type xenobiotic transporter activity|urate transmembrane transporter activity|biotin transmembrane transporter activity|efflux transmembrane transporter activity|organic anion transport|urate transport|biotin transport|membrane|integral…	mmu01523,mmu02010,mmu04976	Antifolate resistance|ABC transporters|Bile secretion
Abcg3	311.569941249951	0.116140383169851	14.6997073230266	3.26533190244016	1.70722964098098	6.4738915462281e-49	2.54214399424017e-48	Up	2.37272204024408	2.55565633358417	2.2303877625814	5.65604616575801	5.94657034259752	5.92661218203937	27405	ATP binding cassette subfamily G member 3	GO:0005524,GO:0005886,GO:0016020,GO:0016021,GO:0042626	ATP binding|plasma membrane|membrane|integral component of membrane|ATPase-coupled transmembrane transporter activity	mmu02010	ABC transporters
Abcg4	43.8582530008544	0.521697379597172	-8.60247015675502	0.0445668208555661	-4.48788613884197	7.80184442941693e-18	1.85917778215099e-17	Down	1.29509650686609	1.22139015481779	1.34739475295978	0.0265093191114894	0.0244023180170282	0.0797523963292911	192663	ATP binding cassette subfamily G member 4	GO:0005886,GO:0010008,GO:0015918,GO:0031410,GO:0033344,GO:0034041,GO:0042632,GO:0042802,GO:0042803,GO:0046982,GO:0140603,GO:1990830	plasma membrane|endosome membrane|sterol transport|cytoplasmic vesicle|cholesterol efflux|ABC-type sterol transporter activity|cholesterol homeostasis|identical protein binding|protein homodimerization activity|protein heterodimerization activity|ATP hydrolysis activity|cellular response to leukemia inhibitory factor	mmu02010	ABC transporters
Abcg5	3.83097324441715	1.4715159394228	-3.54413513354441	0.0269186274283726	-5.21525134047895	0.000393903295495331	0.000581251094885889	Down	0.156917626764603	0.13824803023695	0.29706145436009	0	0	0	27409	ATP binding cassette subfamily G member 5	GO:0000166,GO:0005515,GO:0005524,GO:0005886,GO:0005887,GO:0006869,GO:0007588,GO:0010949,GO:0015918,GO:0016020,GO:0016021,GO:0016324,GO:0016887,GO:0030299,GO:0033344,GO:0042626,GO:0042632,GO:0043190,GO:0043235,GO:0045177,GO:0045796,GO:0046872,GO:0046982,GO:0120020	nucleotide binding|protein binding|ATP binding|plasma membrane|integral component of plasma membrane|lipid transport|excretion|negative regulation of intestinal phytosterol absorption|sterol transport|membrane|integral component of membrane|apical plasma membrane|ATPase|intestinal cholesterol absorption|cholesterol efflux|ATPase-coupled transmembrane transporter activity|cholesterol homeostasis|A…	mmu02010,mmu04975,mmu04976,mmu04979	ABC transporters|Fat digestion and absorption|Bile secretion|Cholesterol metabolism
Abhd11	534.261790208902	0.0868258306246626	14.0274431397497	2.3261504373606	1.21794440214899	1.05901316064519e-44	3.94334940125583e-44	Up	12.3106859708792	12.6879547668185	11.9709277585321	20.9651404759798	22.6829487653395	20.8250244973033	68758	abhydrolase domain containing 11	GO:0003824,GO:0005739,GO:0016787	catalytic activity|mitochondrion|hydrolase activity
Abhd14a	244.669076598361	0.133485567862963	-12.7561923110494	0.307196232017799	-1.70276757440959	2.87935206158928e-37	9.71826937897624e-37	Down	13.7515816733446	13.7073740015618	13.8222681192519	2.95260482544016	3.21475271201843	3.342993938442	68644	abhydrolase domain containing 14A	GO:0005737,GO:0016020,GO:0016021,GO:0016787	cytoplasm|membrane|integral component of membrane|hydrolase activity
Abhd14b	513.382975189139	0.10923207528326	-24.457830659574	0.156954728723858	-2.67157959987182	4.15405683253579e-132	3.11320450610961e-131	Down	26.9061337516092	26.3426297544593	26.5766880575227	2.74356746717577	3.78825681378096	2.82917746721063	76491	abhydrolase domain containing 14b	GO:0005634,GO:0005654,GO:0005730,GO:0005737,GO:0005829,GO:0016787,GO:0045944	nucleus|nucleoplasm|nucleolus|cytoplasm|cytosol|hydrolase activity|positive regulation of transcription by RNA polymerase II
Abhd17c	611.552739537248	0.0851521056915821	-13.0249124745142	0.463583549099822	-1.10909872365344	8.8302278209019e-39	3.04137486791055e-38	Down	22.3867244392958	23.5316926462928	23.6818240921364	7.21631520392226	8.34205998656111	8.63112410056661	70178	abhydrolase domain containing 17C	GO:0002084,GO:0005768,GO:0005886,GO:0008474,GO:0010008,GO:0014069,GO:0016020,GO:0016787,GO:0030054,GO:0042995,GO:0045202,GO:0045211,GO:0098978,GO:0099175,GO:1902817,GO:1905668	protein depalmitoylation|endosome|plasma membrane|palmitoyl-(protein) hydrolase activity|endosome membrane|postsynaptic density|membrane|hydrolase activity|cell junction|cell projection|synapse|postsynaptic membrane|glutamatergic synapse|regulation of postsynapse organization|negative regulation of protein localization to microtubule|positive regulation of protein localization to endosome
Abhd2	2361.27266056997	0.0487622729196358	-52.7936361579119	0.167898623220955	-2.57433769475205	0	0	Down	81.7682635101635	82.7387871911442	81.8387536501154	9.92764034815838	10.3333725617972	10.7647745782213	54608	abhydrolase domain containing 2	GO:0001669,GO:0003707,GO:0005886,GO:0006629,GO:0007340,GO:0008126,GO:0009611,GO:0016020,GO:0016021,GO:0016042,GO:0016787,GO:0030336,GO:0031410,GO:0032570,GO:0033878,GO:0034338,GO:0036126,GO:0042562,GO:0043401,GO:0044255,GO:0046464,GO:0047372,GO:0048240,GO:0051792,GO:0051793,GO:0052689,GO:0097524	acrosomal vesicle|steroid hormone receptor activity|plasma membrane|lipid metabolic process|acrosome reaction|acetylesterase activity|response to wounding|membrane|integral component of membrane|lipid catabolic process|hydrolase activity|negative regulation of cell migration|cytoplasmic vesicle|response to progesterone|hormone-sensitive lipase activity|short-chain carboxylesterase activity|sperm …
Abhd3	370.49923267525	0.200405315915613	-24.4768091727588	0.0333705049013014	-4.90528267487292	2.60897899531758e-132	1.95894108962333e-131	Down	11.525015537431	11.3756808108471	11.3806124830156	0.316669700610227	0.19010889786938	0.358984698009804	106861	abhydrolase domain containing 3	GO:0004623,GO:0006629,GO:0008126,GO:0008970,GO:0016020,GO:0016021,GO:0016787,GO:0034338,GO:0044255,GO:0046470,GO:0047372,GO:0051792,GO:0051793,GO:0052689,GO:0052739,GO:0052740,GO:0102567,GO:0102568	phospholipase A2 activity|lipid metabolic process|acetylesterase activity|phospholipase A1 activity|membrane|integral component of membrane|hydrolase activity|short-chain carboxylesterase activity|cellular lipid metabolic process|phosphatidylcholine metabolic process|acylglycerol lipase activity|medium-chain fatty acid biosynthetic process|medium-chain fatty acid catabolic process|carboxylic este…
Abhd4	819.103782144865	0.0775010155679628	-13.4421717487856	0.485727151356242	-1.04178196196987	3.42242774658407e-41	1.22007029305935e-40	Down	23.8976450382446	24.9368002089219	23.8342126359349	10.0211415187526	8.12397793594136	8.35548581828122	105501	abhydrolase domain containing 4	GO:0004622,GO:0005739,GO:0005811,GO:0006629,GO:0006654,GO:0016042,GO:0016787,GO:0042171,GO:0052689,GO:0055088,GO:0070291,GO:0070292	lysophospholipase activity|mitochondrion|lipid droplet|lipid metabolic process|phosphatidic acid biosynthetic process|lipid catabolic process|hydrolase activity|lysophosphatidic acid acyltransferase activity|carboxylic ester hydrolase activity|lipid homeostasis|N-acylethanolamine metabolic process|N-acylphosphatidylethanolamine metabolic process
Abhd6	432.585917816979	0.120876196152083	-25.2679852588898	0.120382872952782	-3.0542979425215	7.18552720338948e-141	5.6612600421971e-140	Down	3.38480989289452	3.36210059651418	3.35751848135478	0.286299901917134	0.312091992556473	0.313552027057742	66082	abhydrolase domain containing 6	GO:0003824,GO:0004620,GO:0005739,GO:0005764,GO:0005765,GO:0005768,GO:0006629,GO:0009395,GO:0016020,GO:0016021,GO:0016787,GO:0030336,GO:0031902,GO:0032281,GO:0046464,GO:0046889,GO:0047372,GO:0052651,GO:0060292,GO:0098978,GO:0098982,GO:0099055,GO:0099178,GO:0120163,GO:2000124,GO:2001311	catalytic activity|phospholipase activity|mitochondrion|lysosome|lysosomal membrane|endosome|lipid metabolic process|phospholipid catabolic process|membrane|integral component of membrane|hydrolase activity|negative regulation of cell migration|late endosome membrane|AMPA glutamate receptor complex|acylglycerol catabolic process|positive regulation of lipid biosynthetic process|acylglycerol lipas…	mmu04723	Retrograde endocannabinoid signaling
Abhd8	725.357934548568	0.0860101046794122	-28.4387535377196	0.183516263947456	-2.44602016873126	6.71281493791638e-178	6.30184236651163e-177	Down	29.8265384494282	31.7829682112788	30.9398522851446	4.4350047908661	4.04247930171229	4.27310840537751	64296	abhydrolase domain containing 8	GO:0003824,GO:0005739,GO:0006654,GO:0016787,GO:0042171,GO:0052689,GO:0055088	catalytic activity|mitochondrion|phosphatidic acid biosynthetic process|hydrolase activity|lysophosphatidic acid acyltransferase activity|carboxylic ester hydrolase activity|lipid homeostasis
Abi1	3277.60164813481	0.0365934067219705	38.5943494250834	2.66160914019682	1.41229872568192	0	0	Up	30.2499205419556	30.4474232769994	29.4367618181895	58.7855536985389	61.410997444824	59.7217769989667	11308	abl-interactor 1	GO:0001756,GO:0005515,GO:0005622,GO:0005634,GO:0005737,GO:0005856,GO:0008134,GO:0008154,GO:0014069,GO:0017124,GO:0018108,GO:0030027,GO:0030054,GO:0030296,GO:0031209,GO:0031252,GO:0032433,GO:0035591,GO:0035855,GO:0042995,GO:0043005,GO:0045202,GO:0048813,GO:0072673,GO:0098978,GO:0099527	somitogenesis|protein binding|intracellular anatomical structure|nucleus|cytoplasm|cytoskeleton|transcription factor binding|actin polymerization or depolymerization|postsynaptic density|SH3 domain binding|peptidyl-tyrosine phosphorylation|lamellipodium|cell junction|protein tyrosine kinase activator activity|SCAR complex|cell leading edge|filopodium tip|signaling adaptor activity|megakaryocyte d…	mmu05132	Salmonella infection
Abi2	446.960787403307	0.0997180076885996	-14.501988402905	0.367009829761454	-1.44610939106087	1.17690572851902e-47	4.54656666592767e-47	Down	4.25853912918117	4.18102193759012	3.85187426552345	1.19629988658653	1.05637024145385	1.13453523290393	329165	abl-interactor 2	GO:0005737,GO:0005829,GO:0005856,GO:0005884,GO:0005912,GO:0007399,GO:0007611,GO:0008154,GO:0010592,GO:0016358,GO:0016477,GO:0016601,GO:0017124,GO:0018108,GO:0030027,GO:0030054,GO:0030425,GO:0031209,GO:0031267,GO:0031625,GO:0032433,GO:0035591,GO:0042802,GO:0042995,GO:0043010,GO:0043197,GO:0045186,GO:0045202,GO:0061001,GO:0070064,GO:0070309,GO:0098871,GO:0098974,GO:0098978,GO:2000601	cytoplasm|cytosol|cytoskeleton|actin filament|adherens junction|nervous system development|learning or memory|actin polymerization or depolymerization|positive regulation of lamellipodium assembly|dendrite development|cell migration|Rac protein signal transduction|SH3 domain binding|peptidyl-tyrosine phosphorylation|lamellipodium|cell junction|dendrite|SCAR complex|small GTPase binding|ubiquitin …	mmu04810	Regulation of actin cytoskeleton
Abi3bp	52.8187140131403	0.367144727234346	-8.70655636668795	0.109078126976181	-3.19656626239811	3.13246218394583e-18	7.53091796194501e-18	Down	1.04978880914763	0.972901345304397	0.806973354494267	0.0512544453574156	0.125815103751543	0.0513990925554801	320712	ABI gene family, member 3 (NESH) binding protein	GO:0005201,GO:0005518,GO:0005539,GO:0005614,GO:0008201,GO:0008285,GO:0010811,GO:0030198,GO:0031012,GO:0062023,GO:1904597,GO:1905209	extracellular matrix structural constituent|collagen binding|glycosaminoglycan binding|interstitial matrix|heparin binding|negative regulation of cell population proliferation|positive regulation of cell-substrate adhesion|extracellular matrix organization|extracellular matrix|collagen-containing extracellular matrix|negative regulation of connective tissue replacement involved in inflammatory re…
Abl2	1477.96241461908	0.0564835553318334	19.0471473780717	2.10796454665805	1.0758506028429	6.93814582612759e-81	3.71258184895736e-80	Up	4.51424430994305	4.85246638403535	4.19290247602327	7.01362696617314	7.31749999678313	7.10338420769613	11352	v-abl Abelson murine leukemia viral oncogene 2 (arg, Abelson-related gene)	GO:0000166,GO:0000287,GO:0001784,GO:0001843,GO:0001891,GO:0002118,GO:0004672,GO:0004713,GO:0004715,GO:0005515,GO:0005524,GO:0005737,GO:0005856,GO:0006468,GO:0006909,GO:0006930,GO:0007015,GO:0007155,GO:0007173,GO:0007204,GO:0007612,GO:0007628,GO:0008542,GO:0009791,GO:0010863,GO:0010976,GO:0015629,GO:0016301,GO:0016310,GO:0016322,GO:0016740,GO:0018108,GO:0021587,GO:0022408,GO:0022414,GO:0030027,GO:…	nucleotide binding|magnesium ion binding|phosphotyrosine residue binding|neural tube closure|phagocytic cup|aggressive behavior|protein kinase activity|protein tyrosine kinase activity|non-membrane spanning protein tyrosine kinase activity|protein binding|ATP binding|cytoplasm|cytoskeleton|protein phosphorylation|phagocytosis|substrate-dependent cell migration, cell extension|actin filament organ…	mmu04012,mmu04014,mmu05416	ErbB signaling pathway|Ras signaling pathway|Viral myocarditis
Ablim1	1625.27356411537	0.0584394373250592	-38.8782016883227	0.207039761999981	-2.27202023087574	0	0	Down	18.7512059538298	17.4032563531721	17.483168589685	2.76991217281308	2.75563619601269	2.80648421274037	226251	actin-binding LIM protein 1	GO:0001725,GO:0003779,GO:0005515,GO:0005737,GO:0005856,GO:0007010,GO:0007411,GO:0014069,GO:0015629,GO:0030027,GO:0030032,GO:0045944,GO:0046872,GO:0051015,GO:0060271	stress fiber|actin binding|protein binding|cytoplasm|cytoskeleton|cytoskeleton organization|axon guidance|postsynaptic density|actin cytoskeleton|lamellipodium|lamellipodium assembly|positive regulation of transcription by RNA polymerase II|metal ion binding|actin filament binding|cilium assembly	mmu04360	Axon guidance
Ablim2	16.5610214770736	0.510995055249406	-2.94504753907858	0.352353456090331	-1.50490472994359	0.00322905045131688	0.00445311307708796	Down	0.326311869074092	0.422359273652495	0.271032297752992	0.0959836527399902	0.0662660442752214	0.108286348504351	231148	actin-binding LIM protein 2	GO:0003779,GO:0005737,GO:0006351,GO:0007010,GO:0015629,GO:0030016,GO:0030032,GO:0030036,GO:0045944,GO:0046872,GO:0051015	actin binding|cytoplasm|transcription, DNA-templated|cytoskeleton organization|actin cytoskeleton|myofibril|lamellipodium assembly|actin cytoskeleton organization|positive regulation of transcription by RNA polymerase II|metal ion binding|actin filament binding	mmu04360	Axon guidance
Ablim3	7.94770092293839	0.799519725589095	-2.66476640928572	0.228373426168025	-2.13053330831116	0.00770418164279794	0.0103044880536268	Down	0.146316093761021	0.185098431709725	0.172095400905595	0	0.0514267926556278	0.0336149209018087	319713	actin binding LIM protein family, member 3	GO:0001725,GO:0003779,GO:0005737,GO:0006351,GO:0007010,GO:0015629,GO:0030027,GO:0030032,GO:0030036,GO:0045202,GO:0045944,GO:0046872,GO:0051015,GO:0060271,GO:0098978	stress fiber|actin binding|cytoplasm|transcription, DNA-templated|cytoskeleton organization|actin cytoskeleton|lamellipodium|lamellipodium assembly|actin cytoskeleton organization|synapse|positive regulation of transcription by RNA polymerase II|metal ion binding|actin filament binding|cilium assembly|glutamatergic synapse	mmu04360	Axon guidance
Abr	4756.58704031933	0.0331094028410033	35.4466221978863	2.25576455364107	1.17361649370267	3.26994880378898e-275	4.36484895463161e-274	Up	20.0765528937593	19.677878016648	18.5651317784755	33.7641724030335	32.3713790388924	32.5627143481591	109934	active BCR-related gene	GO:0002692,GO:0005085,GO:0005096,GO:0005829,GO:0005886,GO:0007165,GO:0007420,GO:0016020,GO:0030036,GO:0030054,GO:0030336,GO:0032496,GO:0035556,GO:0042472,GO:0042995,GO:0043114,GO:0043314,GO:0043547,GO:0045202,GO:0050728,GO:0050766,GO:0050804,GO:0050885,GO:0060313,GO:0090630,GO:0098685,GO:0098978,GO:0099092	negative regulation of cellular extravasation|guanyl-nucleotide exchange factor activity|GTPase activator activity|cytosol|plasma membrane|signal transduction|brain development|membrane|actin cytoskeleton organization|cell junction|negative regulation of cell migration|response to lipopolysaccharide|intracellular signal transduction|inner ear morphogenesis|cell projection|regulation of vascular p…
Abracl	994.488223526344	0.0707538437869643	33.619945884215	5.20082465753926	2.37874039921794	8.575667141821e-248	1.04997708499629e-246	Up	23.1629631507831	21.0999358091328	23.4865604909976	88.2081062680262	85.7330346273899	90.4702021174715	73112	ABRA C-terminal like	GO:0032970	regulation of actin filament-based process
Abtb2	629.442284841623	0.107102931312916	32.5568732210094	11.2117265373292	3.48693655635307	1.67367787709527e-232	1.93642470095788e-231	Up	1.23318978892571	1.62099707912356	1.3658540150914	11.347803171109	12.6455617320677	11.4506570619695	99382	ankyrin repeat and BTB (POZ) domain containing 2	GO:0046982,GO:0097237	protein heterodimerization activity|cellular response to toxic substance
Acaa2	1733.50071255916	0.0532834064409344	-31.330356271627	0.314386656734839	-1.66938810716038	1.80180319551347e-215	1.96782033205155e-214	Down	111.877112018283	108.809156738664	107.028256157476	27.3639795596438	25.8146591110057	24.1052149587925	52538	acetyl-Coenzyme A acyltransferase 2 (mitochondrial 3-oxoacyl-Coenzyme A thiolase)	GO:0003985,GO:0003986,GO:0003988,GO:0005739,GO:0005743,GO:0005759,GO:0006084,GO:0006629,GO:0006631,GO:0006635,GO:0016290,GO:0016740,GO:0016746,GO:0016747,GO:0016787,GO:0047617,GO:0071456,GO:0102991,GO:1901029,GO:1902109	acetyl-CoA C-acetyltransferase activity|acetyl-CoA hydrolase activity|acetyl-CoA C-acyltransferase activity|mitochondrion|mitochondrial inner membrane|mitochondrial matrix|acetyl-CoA metabolic process|lipid metabolic process|fatty acid metabolic process|fatty acid beta-oxidation|palmitoyl-CoA hydrolase activity|transferase activity|acyltransferase activity|acyltransferase activity, transferring g…	mmu00062,mmu00071,mmu00280	Fatty acid elongation|Fatty acid degradation|Valine, leucine and isoleucine degradation
Acacb	699.106446850133	0.129412954296202	-34.44817323886	0.0454984160378885	-4.45803986894823	4.79568323568212e-260	6.09589711533245e-259	Down	8.79182925831633	8.73750088627188	8.79912677796405	0.317383782124501	0.31824313844453	0.261443861407779	100705	acetyl-Coenzyme A carboxylase beta	GO:0000166,GO:0003824,GO:0003989,GO:0005524,GO:0005634,GO:0005739,GO:0006084,GO:0006629,GO:0006631,GO:0006633,GO:0008152,GO:0009374,GO:0010629,GO:0010884,GO:0010906,GO:0014070,GO:0016874,GO:0031667,GO:0031999,GO:0042802,GO:0043086,GO:0046322,GO:0046872,GO:0050995,GO:0051289,GO:0060421,GO:0097009,GO:2001295	nucleotide binding|catalytic activity|acetyl-CoA carboxylase activity|ATP binding|nucleus|mitochondrion|acetyl-CoA metabolic process|lipid metabolic process|fatty acid metabolic process|fatty acid biosynthetic process|metabolic process|biotin binding|negative regulation of gene expression|positive regulation of lipid storage|regulation of glucose metabolic process|response to organic cyclic compo…	mmu00061,mmu00620,mmu00640,mmu04152,mmu04910,mmu04920,mmu04922,mmu04931	Fatty acid biosynthesis|Pyruvate metabolism|Propanoate metabolism|AMPK signaling pathway|Insulin signaling pathway|Adipocytokine signaling pathway|Glucagon signaling pathway|Insulin resistance
Acad10	136.817954214887	0.18615171283972	-6.90935353172699	0.410033021579284	-1.28618799454615	4.86867254838264e-12	9.99892673239817e-12	Down	3.33017795099283	3.09696115356846	3.21831711954402	1.27374838822813	0.948546545741659	0.746312813093734	71985	acyl-Coenzyme A dehydrogenase family, member 10	GO:0005739,GO:0016491,GO:0016627,GO:0016787,GO:0050660	mitochondrion|oxidoreductase activity|oxidoreductase activity, acting on the CH-CH group of donors|hydrolase activity|flavin adenine dinucleotide binding
Acad11	387.16549408182	0.107041229964727	-13.5324973070393	0.366393253426266	-1.44853515623984	1.00548875139894e-41	3.61514385010177e-41	Down	11.3697733416191	10.021787660702	10.2526363701393	2.97457280434705	2.87135648285712	2.85397427631364	102632	acyl-Coenzyme A dehydrogenase family, member 11	GO:0004466,GO:0005634,GO:0005739,GO:0005777,GO:0006629,GO:0006631,GO:0016020,GO:0016491,GO:0016627,GO:0017099,GO:0031966,GO:0033539,GO:0050660,GO:0070991	long-chain-acyl-CoA dehydrogenase activity|nucleus|mitochondrion|peroxisome|lipid metabolic process|fatty acid metabolic process|membrane|oxidoreductase activity|oxidoreductase activity, acting on the CH-CH group of donors|very-long-chain-acyl-CoA dehydrogenase activity|mitochondrial membrane|fatty acid beta-oxidation using acyl-CoA dehydrogenase|flavin adenine dinucleotide binding|medium-chain-a…
Acad12	97.2442284296815	0.230128889457854	-5.04950446003359	0.446881165436119	-1.16203685370001	4.42957596360905e-07	7.60049020044517e-07	Down	2.77163661633303	3.22247499820496	4.53901680171329	0.969802043258153	1.24565678856154	1.31179673670844	338350	acyl-Coenzyme A dehydrogenase family, member 12	GO:0005739	mitochondrion
Acad8	1495.12721168491	0.0647138106119386	-39.4587617050406	0.17033811182748	-2.55352683196161	0	0	Down	55.9489134316884	53.0363439297053	56.8787332679559	7.64628519498143	6.38459867883572	7.19916823060004	66948	acyl-Coenzyme A dehydrogenase family, member 8	GO:0003995,GO:0005739,GO:0006629,GO:0009083,GO:0016491,GO:0016627,GO:0050660	acyl-CoA dehydrogenase activity|mitochondrion|lipid metabolic process|branched-chain amino acid catabolic process|oxidoreductase activity|oxidoreductase activity, acting on the CH-CH group of donors|flavin adenine dinucleotide binding	mmu00280	Valine, leucine and isoleucine degradation
Acadm	1170.77814539137	0.0606056183597561	-18.9678563273889	0.45076310424423	-1.14955866168041	3.14471434842008e-80	1.67320166030823e-79	Down	47.3893407106873	49.7872591064967	48.6810427998988	16.0027837328892	15.952441440284	17.3787510852802	11364	acyl-Coenzyme A dehydrogenase, medium chain	GO:0000062,GO:0001889,GO:0003995,GO:0005739,GO:0005759,GO:0005978,GO:0006082,GO:0006111,GO:0006629,GO:0006631,GO:0006635,GO:0007507,GO:0009409,GO:0009437,GO:0009791,GO:0016491,GO:0016627,GO:0016853,GO:0019254,GO:0030424,GO:0031966,GO:0033539,GO:0042594,GO:0042802,GO:0045329,GO:0050660,GO:0051791,GO:0051793,GO:0055007,GO:0070991	fatty-acyl-CoA binding|liver development|acyl-CoA dehydrogenase activity|mitochondrion|mitochondrial matrix|glycogen biosynthetic process|organic acid metabolic process|regulation of gluconeogenesis|lipid metabolic process|fatty acid metabolic process|fatty acid beta-oxidation|heart development|response to cold|carnitine metabolic process|post-embryonic development|oxidoreductase activity|oxidore…	mmu00071,mmu00280,mmu03320	Fatty acid degradation|Valine, leucine and isoleucine degradation|PPAR signaling pathway
Acadsb	1603.64775471543	0.055085657175585	-30.0498829065364	0.317467860896124	-1.65531754795594	2.19100988365962e-198	2.22980610962506e-197	Down	44.8292354329026	46.6257448492939	44.0352859446004	11.4264983636857	10.2527636523874	10.6069734281681	66885	acyl-Coenzyme A dehydrogenase, short/branched chain	GO:0003853,GO:0003995,GO:0005739,GO:0006550,GO:0006629,GO:0006631,GO:0006637,GO:0009055,GO:0016491,GO:0016627,GO:0016937,GO:0042802,GO:0050660,GO:0102035	2-methylacyl-CoA dehydrogenase activity|acyl-CoA dehydrogenase activity|mitochondrion|isoleucine catabolic process|lipid metabolic process|fatty acid metabolic process|acyl-CoA metabolic process|electron transfer activity|oxidoreductase activity|oxidoreductase activity, acting on the CH-CH group of donors|short-branched-chain-acyl-CoA dehydrogenase activity|identical protein binding|flavin adenin…	mmu00071,mmu00280	Fatty acid degradation|Valine, leucine and isoleucine degradation
Acap1	461.467248828524	0.0934834706641047	10.7618429165573	2.00841085361681	1.00605442658169	5.2117331818633e-27	1.49181427409193e-26	Up	7.0433478375165	7.34510944235358	7.32625988606974	10.9878307576793	10.1707971440821	11.5708041028995	216859	ArfGAP with coiled-coil, ankyrin repeat and PH domains 1	GO:0005096,GO:0005768,GO:0006629,GO:0007165,GO:0016020,GO:0016042,GO:0046872	GTPase activator activity|endosome|lipid metabolic process|signal transduction|membrane|lipid catabolic process|metal ion binding	mmu04144	Endocytosis
Accs	385.562075222865	0.109666550932963	-12.8168034154424	0.377467771261803	-1.40557462455739	1.32032454188795e-37	4.48377163236678e-37	Down	5.29973751649813	5.89316526495882	5.55267242618481	1.76524581700196	1.59323521504726	1.38164104356056	329470	1-aminocyclopropane-1-carboxylate synthase (non-functional)	GO:0003824,GO:0009058,GO:0030170,GO:0042802	catalytic activity|biosynthetic process|pyridoxal phosphate binding|identical protein binding
Acd	462.660259825843	0.0930514381373725	11.1907152379851	2.05809866523617	1.04131214668032	4.52766533071398e-29	1.34742105893366e-28	Up	11.2583123945078	12.4371642127346	12.9063882140891	19.2544702274854	19.0061278119492	18.2263983969269	497652	adrenocortical dysplasia	GO:0000723,GO:0000781,GO:0000783,GO:0001501,GO:0001655,GO:0003677,GO:0005515,GO:0005634,GO:0005654,GO:0005694,GO:0005697,GO:0006886,GO:0007004,GO:0016233,GO:0016604,GO:0030326,GO:0031848,GO:0032202,GO:0032211,GO:0032212,GO:0035282,GO:0042162,GO:0044877,GO:0051973,GO:0060381,GO:0070182,GO:0070187,GO:0070198,GO:0070200	telomere maintenance|chromosome, telomeric region|nuclear telomere cap complex|skeletal system development|urogenital system development|DNA binding|protein binding|nucleus|nucleoplasm|chromosome|telomerase holoenzyme complex|intracellular protein transport|telomere maintenance via telomerase|telomere capping|nuclear body|embryonic limb morphogenesis|protection from non-homologous end joining at …
Ace	8998.22627942275	0.0291868405112067	-107.190350515645	0.114343981389802	-3.12854766484046	0	0	Down	194.085235003107	198.461305212945	195.582910383433	16.3962883905642	17.679369740712	16.3164032476614	11421	angiotensin I converting enzyme (peptidyl-dipeptidase A) 1	GO:0001822,GO:0002446,GO:0003081,GO:0003084,GO:0003779,GO:0004175,GO:0004180,GO:0005515,GO:0005576,GO:0005615,GO:0005737,GO:0005764,GO:0005768,GO:0005886,GO:0006518,GO:0007283,GO:0008217,GO:0008233,GO:0008237,GO:0008238,GO:0008240,GO:0008241,GO:0008270,GO:0009792,GO:0009897,GO:0009925,GO:0010608,GO:0010629,GO:0010815,GO:0014910,GO:0016020,GO:0016021,GO:0016787,GO:0019233,GO:0031100,GO:0031404,GO:…	kidney development|neutrophil mediated immunity|regulation of systemic arterial blood pressure by renin-angiotensin|positive regulation of systemic arterial blood pressure|actin binding|endopeptidase activity|carboxypeptidase activity|protein binding|extracellular region|extracellular space|cytoplasm|lysosome|endosome|plasma membrane|peptide metabolic process|spermatogenesis|regulation of blood p…	mmu04614,mmu04924,mmu05142,mmu05171,mmu05410,mmu05415	Renin-angiotensin system|Renin secretion|Chagas disease|Coronavirus disease - COVID-19|Hypertrophic cardiomyopathy|Diabetic cardiomyopathy
Ace2	28.0058007083803	0.390888607003179	-2.87246672725671	0.459197114742899	-1.12281451768036	0.00407280964650204	0.00557964096131438	Down	0.489313624858793	0.716316965814379	0.75574038879622	0.294402534330066	0.176151931869422	0.20666336555892	70008	angiotensin I converting enzyme (peptidyl-dipeptidase A) 2	GO:0001618,GO:0003051,GO:0003081,GO:0004175,GO:0004180,GO:0004181,GO:0005515,GO:0005576,GO:0005615,GO:0005737,GO:0005886,GO:0008233,GO:0008237,GO:0008241,GO:0009986,GO:0015827,GO:0016020,GO:0016021,GO:0016324,GO:0016787,GO:0022898,GO:0031526,GO:0042802,GO:0042995,GO:0046718,GO:0046813,GO:0046872,GO:0048662,GO:0051957,GO:0060452,GO:0070373,GO:1903598,GO:1903779,GO:1905737,GO:2000272	virus receptor activity|angiotensin-mediated drinking behavior|regulation of systemic arterial blood pressure by renin-angiotensin|endopeptidase activity|carboxypeptidase activity|metallocarboxypeptidase activity|protein binding|extracellular region|extracellular space|cytoplasm|plasma membrane|peptidase activity|metallopeptidase activity|peptidyl-dipeptidase activity|cell surface|tryptophan tran…	mmu04614,mmu04974,mmu05171	Renin-angiotensin system|Protein digestion and absorption|Coronavirus disease - COVID-19
Acer3	1501.09941081496	0.0527498961137125	25.4680444696794	2.53755079236284	1.343436699995	4.45609155294333e-143	3.54932357093363e-142	Up	12.6768783593758	12.2379567821409	12.6605013521667	24.0987853983667	23.0636699440598	24.384168827243	66190	alkaline ceramidase 3	GO:0005509,GO:0005783,GO:0005794,GO:0006629,GO:0006665,GO:0006672,GO:0006954,GO:0008270,GO:0008284,GO:0016020,GO:0016021,GO:0016787,GO:0016811,GO:0017040,GO:0030173,GO:0030176,GO:0042552,GO:0043067,GO:0046512,GO:0046514,GO:0046872,GO:0070774,GO:0071602,GO:0071633,GO:0102121	calcium ion binding|endoplasmic reticulum|Golgi apparatus|lipid metabolic process|sphingolipid metabolic process|ceramide metabolic process|inflammatory response|zinc ion binding|positive regulation of cell population proliferation|membrane|integral component of membrane|hydrolase activity|hydrolase activity, acting on carbon-nitrogen (but not peptide) bonds, in linear amides|N-acylsphingosine am…	mmu00600	Sphingolipid metabolism
Ache	135.359109680396	0.218325358560317	-13.7890136547744	0.124094290930842	-3.01049135037172	2.96790035407706e-43	1.08564816523451e-42	Down	3.47068314113447	2.95231178831963	3.51348994925917	0.28514541301145	0.29529182351518	0.345523077571898	11423	acetylcholinesterase	GO:0001919,GO:0003990,GO:0004104,GO:0005515,GO:0005518,GO:0005576,GO:0005604,GO:0005615,GO:0005635,GO:0005737,GO:0005788,GO:0005791,GO:0005794,GO:0005886,GO:0006581,GO:0007155,GO:0007416,GO:0008291,GO:0009986,GO:0016020,GO:0016787,GO:0017171,GO:0019695,GO:0030054,GO:0030424,GO:0030425,GO:0031225,GO:0031594,GO:0031623,GO:0033265,GO:0042135,GO:0042166,GO:0042734,GO:0042802,GO:0042803,GO:0043005,GO:…	regulation of receptor recycling|acetylcholinesterase activity|cholinesterase activity|protein binding|collagen binding|extracellular region|basement membrane|extracellular space|nuclear envelope|cytoplasm|endoplasmic reticulum lumen|rough endoplasmic reticulum|Golgi apparatus|plasma membrane|acetylcholine catabolic process|cell adhesion|synapse assembly|acetylcholine metabolic process|cell surfa…	mmu00564,mmu04725	Glycerophospholipid metabolism|Cholinergic synapse
Ackr3	159.727644440858	0.196415848040501	-13.5398704576519	0.158280437328187	-2.65944513829823	9.09491625214309e-42	3.27294080803474e-41	Down	6.83698097575288	7.98033592781096	7.22924663337599	0.575202207136091	0.953071665948081	1.08443195511904	12778	atypical chemokine receptor 3	GO:0001525,GO:0001570,GO:0004930,GO:0005044,GO:0005634,GO:0005737,GO:0005768,GO:0005886,GO:0005905,GO:0006935,GO:0006955,GO:0007155,GO:0007165,GO:0007186,GO:0007204,GO:0007275,GO:0008285,GO:0009897,GO:0009986,GO:0015026,GO:0016020,GO:0016021,GO:0016493,GO:0016494,GO:0019722,GO:0019956,GO:0019957,GO:0019958,GO:0031623,GO:0043231,GO:0060326,GO:0070098,GO:0070374,GO:1902230,GO:1905322	angiogenesis|vasculogenesis|G protein-coupled receptor activity|scavenger receptor activity|nucleus|cytoplasm|endosome|plasma membrane|clathrin-coated pit|chemotaxis|immune response|cell adhesion|signal transduction|G protein-coupled receptor signaling pathway|positive regulation of cytosolic calcium ion concentration|multicellular organism development|negative regulation of cell population proli…	mmu04060,mmu04061	Cytokine-cytokine receptor interaction|Viral protein interaction with cytokine and cytokine receptor
Ackr4	167.307295782829	0.498059736845493	-13.2987485983591	0.0101415977781526	-6.62357122727307	2.35374758398425e-40	8.27644782062066e-40	Down	7.79732117293542	7.50601759627577	7.30276005575046	0.0785863960185347	0.0723402294638813	0.019702044448979	252837	atypical chemokine receptor 4	GO:0004930,GO:0004950,GO:0005044,GO:0005768,GO:0005886,GO:0006935,GO:0006955,GO:0007165,GO:0007186,GO:0007204,GO:0009897,GO:0016020,GO:0016021,GO:0016493,GO:0019722,GO:0019956,GO:0019957,GO:0060326	G protein-coupled receptor activity|chemokine receptor activity|scavenger receptor activity|endosome|plasma membrane|chemotaxis|immune response|signal transduction|G protein-coupled receptor signaling pathway|positive regulation of cytosolic calcium ion concentration|external side of plasma membrane|membrane|integral component of membrane|C-C chemokine receptor activity|calcium-mediated signaling…	mmu04060,mmu04061	Cytokine-cytokine receptor interaction|Viral protein interaction with cytokine and cytokine receptor
Acly	5435.782966772	0.0292119772111236	38.5554553840972	2.18295302312218	1.12628108404474	0	0	Up	26.8651029936514	27.5144928132527	26.6975256562678	44.9880638095605	43.0482007110769	44.7448940090415	104112	ATP citrate lyase	GO:0000166,GO:0003824,GO:0003878,GO:0005515,GO:0005524,GO:0005654,GO:0005737,GO:0005739,GO:0005829,GO:0005886,GO:0006084,GO:0006085,GO:0006101,GO:0006107,GO:0006629,GO:0006633,GO:0008610,GO:0016740,GO:0046872,GO:0046912	nucleotide binding|catalytic activity|ATP citrate synthase activity|protein binding|ATP binding|nucleoplasm|cytoplasm|mitochondrion|cytosol|plasma membrane|acetyl-CoA metabolic process|acetyl-CoA biosynthetic process|citrate metabolic process|oxaloacetate metabolic process|lipid metabolic process|fatty acid biosynthetic process|lipid biosynthetic process|transferase activity|metal ion binding|acy…	mmu00020	Citrate cycle (TCA cycle)
Acnat1	85.2849901104817	0.514034080221245	-10.9676417126744	0.020084945822045	-5.63774161997076	5.46799710717241e-28	1.59430032442337e-27	Down	1.72544138650591	1.62571967054096	1.52606337382696	0.0251900760007768	0.0309172404797903	0.016840777273916	230161	acyl-coenzyme A amino acid N-acyltransferase 1	GO:0005777,GO:0006629,GO:0006631,GO:0006637,GO:0016410,GO:0016740,GO:0016746,GO:0016790,GO:0047617	peroxisome|lipid metabolic process|fatty acid metabolic process|acyl-CoA metabolic process|N-acyltransferase activity|transferase activity|acyltransferase activity|thiolester hydrolase activity|acyl-CoA hydrolase activity	mmu00120,mmu00430,mmu01040,mmu04146,mmu04976	Primary bile acid biosynthesis|Taurine and hypotaurine metabolism|Biosynthesis of unsaturated fatty acids|Peroxisome|Bile secretion
Acod1	4108.83745841998	0.0658645747507848	84.2278662313675	46.7739250020369	5.54763259149501	0	0	Up	4.1558484890573	4.27163087193174	3.95957736779114	146.78377979989	144.869282859403	142.935934430974	16365	aconitate decarboxylase 1	GO:0002376,GO:0002760,GO:0005739,GO:0006952,GO:0006954,GO:0007566,GO:0009617,GO:0016829,GO:0032088,GO:0032480,GO:0032496,GO:0034136,GO:0034144,GO:0035458,GO:0045087,GO:0045824,GO:0047613,GO:0050728,GO:0051607,GO:0071219,GO:0071222,GO:0071346,GO:0071347,GO:0071356,GO:0071393,GO:0072573,GO:2000379	immune system process|positive regulation of antimicrobial humoral response|mitochondrion|defense response|inflammatory response|embryo implantation|response to bacterium|lyase activity|negative regulation of NF-kappaB transcription factor activity|negative regulation of type I interferon production|response to lipopolysaccharide|negative regulation of toll-like receptor 2 signaling pathway|negat…
Acot1	151.151435076561	0.223419242232941	-15.4290602517675	0.0916863674411496	-3.44714894981628	1.04378989786088e-53	4.30058663951034e-53	Down	10.6429779369324	11.0820265426876	11.3791524942429	0.998069913128917	0.760338037200231	0.517699968474936	26897	acyl-CoA thioesterase 1	GO:0001676,GO:0005737,GO:0005739,GO:0005829,GO:0006629,GO:0006631,GO:0006637,GO:0010667,GO:0016290,GO:0016787,GO:0016790,GO:0047617,GO:0052689,GO:0102991	long-chain fatty acid metabolic process|cytoplasm|mitochondrion|cytosol|lipid metabolic process|fatty acid metabolic process|acyl-CoA metabolic process|negative regulation of cardiac muscle cell apoptotic process|palmitoyl-CoA hydrolase activity|hydrolase activity|thiolester hydrolase activity|acyl-CoA hydrolase activity|carboxylic ester hydrolase activity|myristoyl-CoA hydrolase activity	mmu00062,mmu01040,mmu04913	Fatty acid elongation|Biosynthesis of unsaturated fatty acids|Ovarian steroidogenesis
Acot11	585.212214169197	0.0856836797817136	-13.3951603990233	0.451329619167423	-1.1477466342546	6.4536465529008e-41	2.28842353799931e-40	Down	8.21550016677364	8.95674081556546	8.50631952285107	2.84082103899452	3.10429160260617	2.73856062344461	329910	acyl-CoA thioesterase 11	GO:0005737,GO:0005739,GO:0005759,GO:0005829,GO:0006629,GO:0006631,GO:0006637,GO:0008289,GO:0009266,GO:0009409,GO:0016290,GO:0016787,GO:0016790,GO:0035556,GO:0036042,GO:0047617,GO:0052689,GO:0052816,GO:0102991,GO:0120163	cytoplasm|mitochondrion|mitochondrial matrix|cytosol|lipid metabolic process|fatty acid metabolic process|acyl-CoA metabolic process|lipid binding|response to temperature stimulus|response to cold|palmitoyl-CoA hydrolase activity|hydrolase activity|thiolester hydrolase activity|intracellular signal transduction|long-chain fatty acyl-CoA binding|acyl-CoA hydrolase activity|carboxylic ester hydrola…
Acot2	183.402490719776	0.165362867264138	-9.72312284621526	0.328088408166879	-1.60784347261161	2.4029650201806e-22	6.31385875554113e-22	Down	7.81223575358231	8.61066335661657	6.96181175791907	2.34130306392674	1.61640954544795	1.80984771403271	171210	acyl-CoA thioesterase 2	GO:0000038,GO:0001666,GO:0001676,GO:0005739,GO:0006629,GO:0006631,GO:0006637,GO:0016290,GO:0016787,GO:0016790,GO:0042760,GO:0047617,GO:0052689,GO:0102991	very long-chain fatty acid metabolic process|response to hypoxia|long-chain fatty acid metabolic process|mitochondrion|lipid metabolic process|fatty acid metabolic process|acyl-CoA metabolic process|palmitoyl-CoA hydrolase activity|hydrolase activity|thiolester hydrolase activity|very long-chain fatty acid catabolic process|acyl-CoA hydrolase activity|carboxylic ester hydrolase activity|myristoyl…	mmu00062,mmu01040,mmu04913	Fatty acid elongation|Biosynthesis of unsaturated fatty acids|Ovarian steroidogenesis
Acot6	43.7695640982098	0.3673886116122	-7.40096147483623	0.151876550169213	-2.71902896083546	1.35201956240558e-13	2.90591452355615e-13	Down	1.25838673959948	1.52266372353962	1.39641579531949	0.0790669936363904	0.203791359661217	0.190296316145576	217700	acyl-CoA thioesterase 6	GO:0005777,GO:0006629,GO:0006631,GO:0006637,GO:0016787,GO:0016790,GO:0047617,GO:0052689	peroxisome|lipid metabolic process|fatty acid metabolic process|acyl-CoA metabolic process|hydrolase activity|thiolester hydrolase activity|acyl-CoA hydrolase activity|carboxylic ester hydrolase activity
Acot7	480.083819020291	0.0920573583789345	14.5409121551887	2.52905421014732	1.33859796142681	6.66979347814007e-48	2.58414064485262e-47	Up	4.45664208548301	4.12272414907888	4.08864614691245	8.32575442991191	8.03425284229603	7.67700844972073	70025	acyl-CoA thioesterase 7	GO:0000062,GO:0005654,GO:0005737,GO:0005829,GO:0006629,GO:0006631,GO:0006637,GO:0009062,GO:0015937,GO:0016290,GO:0016787,GO:0016790,GO:0036042,GO:0036114,GO:0036116,GO:0042802,GO:0042803,GO:0043005,GO:0044297,GO:0047617,GO:0051792,GO:0052689,GO:0102991,GO:1900535	fatty-acyl-CoA binding|nucleoplasm|cytoplasm|cytosol|lipid metabolic process|fatty acid metabolic process|acyl-CoA metabolic process|fatty acid catabolic process|coenzyme A biosynthetic process|palmitoyl-CoA hydrolase activity|hydrolase activity|thiolester hydrolase activity|long-chain fatty acyl-CoA binding|medium-chain fatty-acyl-CoA catabolic process|long-chain fatty-acyl-CoA catabolic process…	mmu00062,mmu01040	Fatty acid elongation|Biosynthesis of unsaturated fatty acids
Acot8	245.479278295302	0.130912861739385	10.2306473598553	2.53032609419786	1.33932332332514	1.44549852016958e-24	3.95347061884109e-24	Up	3.03957686160582	2.86544537657789	2.71342236366063	5.53511054353175	4.94724718522661	5.89093751592786	170789	acyl-CoA thioesterase 8	GO:0003986,GO:0004778,GO:0005739,GO:0005777,GO:0005782,GO:0006629,GO:0006631,GO:0006637,GO:0007031,GO:0009062,GO:0016290,GO:0016559,GO:0016787,GO:0033882,GO:0043649,GO:0044466,GO:0045225,GO:0047603,GO:0047617,GO:0047994,GO:0052689,GO:0052815,GO:0102991	acetyl-CoA hydrolase activity|succinyl-CoA hydrolase activity|mitochondrion|peroxisome|peroxisomal matrix|lipid metabolic process|fatty acid metabolic process|acyl-CoA metabolic process|peroxisome organization|fatty acid catabolic process|palmitoyl-CoA hydrolase activity|peroxisome fission|hydrolase activity|choloyl-CoA hydrolase activity|dicarboxylic acid catabolic process|glutaryl-CoA hydrolase…	mmu00120,mmu04146	Primary bile acid biosynthesis|Peroxisome
Acot9	444.42436887243	0.0994755296832073	14.0241508060561	2.62999458625954	1.39505982978961	1.10932032073891e-44	4.12971111015057e-44	Up	7.86350323396112	7.75083353525431	9.15233612868231	16.4285244849366	15.4177077677619	17.0298931685474	56360	acyl-CoA thioesterase 9	GO:0003986,GO:0005515,GO:0005739,GO:0006637,GO:0016290,GO:0016787,GO:0047617,GO:0052689,GO:0102991	acetyl-CoA hydrolase activity|protein binding|mitochondrion|acyl-CoA metabolic process|palmitoyl-CoA hydrolase activity|hydrolase activity|acyl-CoA hydrolase activity|carboxylic ester hydrolase activity|myristoyl-CoA hydrolase activity
Acox1	1905.38888091926	0.0476098692298464	-26.8824862352157	0.411832144624357	-1.27987165423176	3.51961401353185e-159	3.04309484351796e-158	Down	43.5768017838848	43.4331243777982	42.4221169820763	13.1272893361084	13.8501203798423	12.9843822536588	11430	acyl-Coenzyme A oxidase 1, palmitoyl	GO:0000038,GO:0003997,GO:0005504,GO:0005737,GO:0005739,GO:0005777,GO:0005778,GO:0005829,GO:0006091,GO:0006629,GO:0006631,GO:0006635,GO:0006693,GO:0007283,GO:0009062,GO:0016401,GO:0016491,GO:0016559,GO:0016627,GO:0019395,GO:0030165,GO:0033540,GO:0042632,GO:0042803,GO:0047485,GO:0050660,GO:0050665,GO:0055088,GO:0071949,GO:0140493	very long-chain fatty acid metabolic process|acyl-CoA oxidase activity|fatty acid binding|cytoplasm|mitochondrion|peroxisome|peroxisomal membrane|cytosol|generation of precursor metabolites and energy|lipid metabolic process|fatty acid metabolic process|fatty acid beta-oxidation|prostaglandin metabolic process|spermatogenesis|fatty acid catabolic process|palmitoyl-CoA oxidase activity|oxidoreduct…	mmu00071,mmu00410,mmu00592,mmu00640,mmu01040,mmu03320,mmu04024,mmu04146	Fatty acid degradation|beta-Alanine metabolism|alpha-Linolenic acid metabolism|Propanoate metabolism|Biosynthesis of unsaturated fatty acids|PPAR signaling pathway|cAMP signaling pathway|Peroxisome
Acox2	75.0305697334811	0.748262244194552	-4.63949346501246	0.0901481820190082	-3.47155779205618	3.49264179257652e-06	5.76323769098292e-06	Down	2.2923923283386	3.11301321791191	2.54146367713419	0.149502711125353	0.351695575333961	0.033316584142515	93732	acyl-Coenzyme A oxidase 2, branched chain	GO:0000038,GO:0003997,GO:0005504,GO:0005777,GO:0005829,GO:0006629,GO:0006631,GO:0006635,GO:0010942,GO:0016401,GO:0016491,GO:0016627,GO:0033540,GO:0033791,GO:0043231,GO:0050660,GO:0055088,GO:0071949,GO:1902884	very long-chain fatty acid metabolic process|acyl-CoA oxidase activity|fatty acid binding|peroxisome|cytosol|lipid metabolic process|fatty acid metabolic process|fatty acid beta-oxidation|positive regulation of cell death|palmitoyl-CoA oxidase activity|oxidoreductase activity|oxidoreductase activity, acting on the CH-CH group of donors|fatty acid beta-oxidation using acyl-CoA oxidase|3alpha,7alph…	mmu00120,mmu03320,mmu04146	Primary bile acid biosynthesis|PPAR signaling pathway|Peroxisome
Acoxl	6.11914866496489	1.40327326101076	3.73234395469692	37.7262937920537	5.23749847252133	0.000189706218624688	0.000285631922463746	Up	0	0	0.00977354520901977	0.0285550089843824	0.105141653361288	0.162268372828233	74121	acyl-Coenzyme A oxidase-like	GO:0003997,GO:0005504,GO:0005777,GO:0006631,GO:0006635,GO:0016491,GO:0016627,GO:0033540,GO:0050660,GO:0055088,GO:0071949	acyl-CoA oxidase activity|fatty acid binding|peroxisome|fatty acid metabolic process|fatty acid beta-oxidation|oxidoreductase activity|oxidoreductase activity, acting on the CH-CH group of donors|fatty acid beta-oxidation using acyl-CoA oxidase|flavin adenine dinucleotide binding|lipid homeostasis|FAD binding
Acp5	794.843851708405	0.0893412086994572	37.3192733199062	10.0850685574108	3.33414898618582	7.99131088904134e-305	1.1724992230037e-303	Up	5.10581445796833	5.12006145777706	5.17294718775855	38.572158772065	40.2291891799433	37.6581994925383	11433	acid phosphatase 5, tartrate resistant	GO:0001503,GO:0003993,GO:0005764,GO:0008198,GO:0008199,GO:0016311,GO:0016787,GO:0032496,GO:0032691,GO:0032695,GO:0032720,GO:0032929,GO:0034097,GO:0045019,GO:0045453,GO:0046872,GO:0050728,GO:0050830,GO:0060349	ossification|acid phosphatase activity|lysosome|ferrous iron binding|ferric iron binding|dephosphorylation|hydrolase activity|response to lipopolysaccharide|negative regulation of interleukin-1 beta production|negative regulation of interleukin-12 production|negative regulation of tumor necrosis factor production|negative regulation of superoxide anion generation|response to cytokine|negative reg…	mmu00740,mmu04142,mmu04380,mmu05323	Riboflavin metabolism|Lysosome|Osteoclast differentiation|Rheumatoid arthritis
Acsf2	442.922834921137	0.100467919768863	-15.6457943816149	0.336365019699271	-1.57190041465222	3.54912636482669e-55	1.48450107479583e-54	Down	13.1375033749744	13.7026291236165	13.4278001983535	3.0769813265465	3.70145555010979	3.36617999703847	264895	acyl-CoA synthetase family member 2	GO:0000166,GO:0005524,GO:0005739,GO:0006629,GO:0006631,GO:0016874,GO:0031956,GO:0047760	nucleotide binding|ATP binding|mitochondrion|lipid metabolic process|fatty acid metabolic process|ligase activity|medium-chain fatty acid-CoA ligase activity|butyrate-CoA ligase activity
Acsl5	2554.13959881125	0.0401717945006392	38.5062213193113	2.92181333048245	1.54686400983551	0	0	Up	23.9529749814265	24.2072150168741	24.0398949617905	52.489839598085	52.5047300463849	53.2461346933576	433256	acyl-CoA synthetase long-chain family member 5	GO:0000166,GO:0001676,GO:0004467,GO:0005524,GO:0005654,GO:0005730,GO:0005739,GO:0005741,GO:0005743,GO:0005783,GO:0005886,GO:0006629,GO:0006631,GO:0008610,GO:0008654,GO:0010747,GO:0010867,GO:0015908,GO:0016020,GO:0016021,GO:0016874,GO:0032000,GO:0035338,GO:0047676,GO:2001236	nucleotide binding|long-chain fatty acid metabolic process|long-chain fatty acid-CoA ligase activity|ATP binding|nucleoplasm|nucleolus|mitochondrion|mitochondrial outer membrane|mitochondrial inner membrane|endoplasmic reticulum|plasma membrane|lipid metabolic process|fatty acid metabolic process|lipid biosynthetic process|phospholipid biosynthetic process|positive regulation of long-chain fatty …	mmu00061,mmu00071,mmu03320,mmu04146,mmu04216,mmu04714,mmu04920	Fatty acid biosynthesis|Fatty acid degradation|PPAR signaling pathway|Peroxisome|Ferroptosis|Thermogenesis|Adipocytokine signaling pathway
Acsl6	996.236666297444	0.15176787879648	-37.1447599504708	0.0200899610037768	-5.63738142608741	5.32687447212705e-302	7.72348460214573e-301	Down	17.5640990756788	17.5106536865445	16.460950278143	0.250723653652591	0.181839080052123	0.350479897472025	216739	acyl-CoA synthetase long-chain family member 6	GO:0000038,GO:0000166,GO:0001676,GO:0004467,GO:0005515,GO:0005524,GO:0005634,GO:0005739,GO:0005741,GO:0005777,GO:0005783,GO:0006629,GO:0006631,GO:0007405,GO:0008610,GO:0008654,GO:0010747,GO:0010976,GO:0015908,GO:0016020,GO:0016021,GO:0016874,GO:0019432,GO:0019899,GO:0035338,GO:0042803,GO:0043231,GO:0047676	very long-chain fatty acid metabolic process|nucleotide binding|long-chain fatty acid metabolic process|long-chain fatty acid-CoA ligase activity|protein binding|ATP binding|nucleus|mitochondrion|mitochondrial outer membrane|peroxisome|endoplasmic reticulum|lipid metabolic process|fatty acid metabolic process|neuroblast proliferation|lipid biosynthetic process|phospholipid biosynthetic process|po…	mmu00061,mmu00071,mmu03320,mmu04146,mmu04216,mmu04714,mmu04920	Fatty acid biosynthesis|Fatty acid degradation|PPAR signaling pathway|Peroxisome|Ferroptosis|Thermogenesis|Adipocytokine signaling pathway
Acss1	1103.03251310722	0.0675226394217816	-27.570187500999	0.275168679086166	-1.86161182942087	2.53515160617148e-167	2.28206492188214e-166	Down	30.1545438591653	30.392664896482	29.0086507030976	6.24656491481335	5.64029171295279	6.62300181768315	68738	acyl-CoA synthetase short-chain family member 1	GO:0000166,GO:0003987,GO:0005524,GO:0005739,GO:0005759,GO:0006085,GO:0016208,GO:0016874,GO:0019413,GO:0019427,GO:0019542,GO:0050218	nucleotide binding|acetate-CoA ligase activity|ATP binding|mitochondrion|mitochondrial matrix|acetyl-CoA biosynthetic process|AMP binding|ligase activity|acetate biosynthetic process|acetyl-CoA biosynthetic process from acetate|propionate biosynthetic process|propionate-CoA ligase activity	mmu00010,mmu00620,mmu00630,mmu00640	Glycolysis / Gluconeogenesis|Pyruvate metabolism|Glyoxylate and dicarboxylate metabolism|Propanoate metabolism
Acss2	430.337095758877	0.110435571858304	-14.6709276109299	0.325292106488036	-1.62019228040482	9.89825626062427e-49	3.87823292134023e-48	Down	15.1094796691307	12.9616352862543	14.6630708276761	3.57951602387318	3.87032995056662	2.96285923362698	60525	acyl-CoA synthetase short-chain family member 2	GO:0000166,GO:0003987,GO:0005524,GO:0005654,GO:0005737,GO:0005829,GO:0006085,GO:0008610,GO:0016874,GO:0019413,GO:0019542,GO:0043231,GO:0050218	nucleotide binding|acetate-CoA ligase activity|ATP binding|nucleoplasm|cytoplasm|cytosol|acetyl-CoA biosynthetic process|lipid biosynthetic process|ligase activity|acetate biosynthetic process|propionate biosynthetic process|intracellular membrane-bounded organelle|propionate-CoA ligase activity	mmu00010,mmu00620,mmu00630,mmu00640	Glycolysis / Gluconeogenesis|Pyruvate metabolism|Glyoxylate and dicarboxylate metabolism|Propanoate metabolism
Acss3	346.659748754053	0.219817361908384	-23.2749290191796	0.0288310363063343	-5.11623349560096	7.95694464356484e-120	5.59085582739134e-119	Down	7.50886529312758	7.38963486609529	6.93578080760024	0.177263497783244	0.12882183533246	0.16840777273916	380660	acyl-CoA synthetase short-chain family member 3	GO:0000166,GO:0003987,GO:0005524,GO:0005739,GO:0005759,GO:0016874,GO:0043231,GO:0047760,GO:0050218	nucleotide binding|acetate-CoA ligase activity|ATP binding|mitochondrion|mitochondrial matrix|ligase activity|intracellular membrane-bounded organelle|butyrate-CoA ligase activity|propionate-CoA ligase activity	mmu00640	Propanoate metabolism
Acta2	1231.67498627735	0.0617247541683722	-29.0281290742353	0.288820663730056	-1.79175413107495	2.90624971218928e-185	2.8314669452049e-184	Down	41.5554783508463	40.8118039212231	43.3321645416697	9.01189634991798	9.34128310981836	8.86645530811769	11475	actin, alpha 2, smooth muscle, aorta	GO:0000166,GO:0001725,GO:0005515,GO:0005524,GO:0005737,GO:0005856,GO:0005869,GO:0006936,GO:0008217,GO:0014829,GO:0015629,GO:0019901,GO:0030485,GO:0061041,GO:0061870,GO:0061874,GO:0070374,GO:2000491	nucleotide binding|stress fiber|protein binding|ATP binding|cytoplasm|cytoskeleton|dynactin complex|muscle contraction|regulation of blood pressure|vascular associated smooth muscle contraction|actin cytoskeleton|protein kinase binding|smooth muscle contractile fiber|regulation of wound healing|positive regulation of hepatic stellate cell migration|positive regulation of hepatic stellate cell con…	mmu04270,mmu04371,mmu04926	Vascular smooth muscle contraction|Apelin signaling pathway|Relaxin signaling pathway
Actb	81256.9665225438	0.0108104416188766	148.262816140704	3.0372939047837	1.60278651813932	0	0	Up	1295.63401642147	1314.45711119318	1297.13568108665	2971.02619573437	2988.75574857721	2941.66237561557	11461	actin, beta	GO:0000079,GO:0000166,GO:0001725,GO:0001738,GO:0002102,GO:0005515,GO:0005524,GO:0005634,GO:0005737,GO:0005829,GO:0005856,GO:0005884,GO:0005911,GO:0005912,GO:0007163,GO:0007409,GO:0014069,GO:0015629,GO:0016020,GO:0019894,GO:0019901,GO:0022898,GO:0030027,GO:0030424,GO:0030863,GO:0030957,GO:0032091,GO:0032991,GO:0034333,GO:0035267,GO:0036464,GO:0042802,GO:0043209,GO:0043296,GO:0044305,GO:0045121,GO:…	regulation of cyclin-dependent protein serine/threonine kinase activity|nucleotide binding|stress fiber|morphogenesis of a polarized epithelium|podosome|protein binding|ATP binding|nucleus|cytoplasm|cytosol|cytoskeleton|actin filament|cell-cell junction|adherens junction|establishment or maintenance of cell polarity|axonogenesis|postsynaptic density|actin cytoskeleton|membrane|kinesin binding|pro…	mmu04015,mmu04145,mmu04210,mmu04390,mmu04510,mmu04520,mmu04530,mmu04611,mmu04613,mmu04670,mmu04714,mmu04810,mmu04919,mmu04921,mmu04971,mmu05014,mmu05100,mmu05132,mmu05135,mmu05164,mmu05205,mmu05225,mmu05410,mmu05412,mmu05414,mmu05416,mmu05418	Rap1 signaling pathway|Phagosome|Apoptosis|Hippo signaling pathway|Focal adhesion|Adherens junction|Tight junction|Platelet activation|Neutrophil extracellular trap formation|Leukocyte transendothelial migration|Thermogenesis|Regulation of actin cytoskeleton|Thyroid hormone signaling pathway|Oxytocin signaling pathway|Gastric acid secretion|Amyotrophic lateral sclerosis|Bacterial invasion of epit…
Actg1	19813.3980133255	0.018147927386982	95.3652681740218	3.31884663159623	1.73068196206221	0	0	Up	288.388577054135	293.891527676403	293.211250549761	736.882081612769	711.012826524661	731.770964222266	11465	actin, gamma, cytoplasmic 1	GO:0000166,GO:0001525,GO:0001738,GO:0005200,GO:0005515,GO:0005522,GO:0005524,GO:0005737,GO:0005829,GO:0005856,GO:0005884,GO:0005911,GO:0010628,GO:0015629,GO:0030016,GO:0030335,GO:0031625,GO:0031941,GO:0042802,GO:0043034,GO:0043209,GO:0043296,GO:0044305,GO:0045177,GO:0045214,GO:0045335,GO:0048488,GO:0051492,GO:0051893,GO:0070062,GO:0071346,GO:0090303,GO:0098685,GO:0098871,GO:0098973,GO:0099143,GO:…	nucleotide binding|angiogenesis|morphogenesis of a polarized epithelium|structural constituent of cytoskeleton|protein binding|profilin binding|ATP binding|cytoplasm|cytosol|cytoskeleton|actin filament|cell-cell junction|positive regulation of gene expression|actin cytoskeleton|myofibril|positive regulation of cell migration|ubiquitin protein ligase binding|filamentous actin|identical protein bin…	mmu04015,mmu04145,mmu04210,mmu04390,mmu04510,mmu04520,mmu04530,mmu04611,mmu04613,mmu04670,mmu04714,mmu04810,mmu04919,mmu04921,mmu04971,mmu05014,mmu05100,mmu05132,mmu05135,mmu05164,mmu05205,mmu05225,mmu05410,mmu05412,mmu05414,mmu05416,mmu05418	Rap1 signaling pathway|Phagosome|Apoptosis|Hippo signaling pathway|Focal adhesion|Adherens junction|Tight junction|Platelet activation|Neutrophil extracellular trap formation|Leukocyte transendothelial migration|Thermogenesis|Regulation of actin cytoskeleton|Thyroid hormone signaling pathway|Oxytocin signaling pathway|Gastric acid secretion|Amyotrophic lateral sclerosis|Bacterial invasion of epit…
Actl6b	2.39005718886616	1.60705809787908	-2.15399020606369	0.0907733490672521	-3.46158740340688	0.0312409399866849	0.0392859860780144	Down	0.0914499391175871	0.125330325588	0.248588716720787	0	0.0278569044932121	0	83766	actin-like 6B	GO:0003682,GO:0005515,GO:0005634,GO:0006325,GO:0006333,GO:0006338,GO:0006357,GO:0007399,GO:0016358,GO:0016514,GO:0035267,GO:0042551,GO:0043044,GO:0043967,GO:0070603,GO:0071565	chromatin binding|protein binding|nucleus|chromatin organization|chromatin assembly or disassembly|chromatin remodeling|regulation of transcription by RNA polymerase II|nervous system development|dendrite development|SWI/SNF complex|NuA4 histone acetyltransferase complex|neuron maturation|ATP-dependent chromatin remodeling|histone H4 acetylation|SWI/SNF superfamily-type complex|nBAF complex	mmu04714,mmu05225	Thermogenesis|Hepatocellular carcinoma
Actn1	1462.36123063796	0.0537344764294595	-19.0397060180828	0.492061779494273	-1.02308863425251	7.99752558377906e-81	4.27515770416935e-80	Down	26.7908560771436	27.7947242714344	26.0329129483307	9.85231628460309	9.75597242142709	10.1532492382671	109711	actinin, alpha 1	GO:0001725,GO:0001726,GO:0003725,GO:0003779,GO:0005178,GO:0005509,GO:0005515,GO:0005519,GO:0005634,GO:0005737,GO:0005856,GO:0005884,GO:0005886,GO:0005903,GO:0005911,GO:0005916,GO:0005925,GO:0007015,GO:0016020,GO:0017166,GO:0019904,GO:0030017,GO:0030018,GO:0030054,GO:0030141,GO:0030220,GO:0030374,GO:0030863,GO:0030864,GO:0030865,GO:0032127,GO:0036344,GO:0042803,GO:0042995,GO:0043197,GO:0044325,GO:…	stress fiber|ruffle|double-stranded RNA binding|actin binding|integrin binding|calcium ion binding|protein binding|cytoskeletal regulatory protein binding|nucleus|cytoplasm|cytoskeleton|actin filament|plasma membrane|brush border|cell-cell junction|fascia adherens|focal adhesion|actin filament organization|membrane|vinculin binding|protein domain specific binding|sarcomere|Z disc|cell junction|se…	mmu04510,mmu04520,mmu04530,mmu04670,mmu04810,mmu05146,mmu05203,mmu05322	Focal adhesion|Adherens junction|Tight junction|Leukocyte transendothelial migration|Regulation of actin cytoskeleton|Amoebiasis|Viral carcinogenesis|Systemic lupus erythematosus
Actn2	13.6363418421568	0.616046545231974	-2.76719493097741	0.30678059238691	-1.70472087721206	0.00565409360671386	0.00764436517583973	Down	0.639284214480328	0.20651549002558	0.465473760926364	0.108796610777265	0.0500746451501842	0.145471533329265	11472	actinin alpha 2	GO:0003779,GO:0005509,GO:0005515,GO:0005546,GO:0005737,GO:0005865,GO:0005886,GO:0005925,GO:0006936,GO:0008092,GO:0019904,GO:0030017,GO:0030018,GO:0030035,GO:0030175,GO:0030274,GO:0030374,GO:0030674,GO:0030864,GO:0031432,GO:0042391,GO:0042802,GO:0043267,GO:0043268,GO:0044325,GO:0045214,GO:0046872,GO:0048041,GO:0051015,GO:0051373,GO:0051695,GO:0055013,GO:0070080,GO:0072659,GO:0086097,GO:0098839,GO:…	actin binding|calcium ion binding|protein binding|phosphatidylinositol-4,5-bisphosphate binding|cytoplasm|striated muscle thin filament|plasma membrane|focal adhesion|muscle contraction|cytoskeletal protein binding|protein domain specific binding|sarcomere|Z disc|microspike assembly|filopodium|LIM domain binding|nuclear receptor coactivator activity|protein-macromolecule adaptor activity|cortical…	mmu05412	Arrhythmogenic right ventricular cardiomyopathy
Actr2	11831.7948189738	0.0200947199178752	74.0216660521869	2.80391894946168	1.48744464717318	0	0	Up	105.467770054005	103.671168394695	105.536006634168	219.862593638832	219.776072553844	222.235724230375	66713	ARP2 actin-related protein 2	GO:0000166,GO:0003779,GO:0005200,GO:0005515,GO:0005524,GO:0005634,GO:0005737,GO:0005856,GO:0005885,GO:0005938,GO:0007163,GO:0008092,GO:0008356,GO:0010592,GO:0014069,GO:0016344,GO:0016482,GO:0030027,GO:0030036,GO:0030478,GO:0030479,GO:0033206,GO:0034314,GO:0035861,GO:0042995,GO:0045944,GO:0051015,GO:0051321,GO:0051653,GO:0060271,GO:0061003,GO:0061825,GO:0071346,GO:0098794,GO:1905168	nucleotide binding|actin binding|structural constituent of cytoskeleton|protein binding|ATP binding|nucleus|cytoplasm|cytoskeleton|Arp2/3 protein complex|cell cortex|establishment or maintenance of cell polarity|cytoskeletal protein binding|asymmetric cell division|positive regulation of lamellipodium assembly|postsynaptic density|meiotic chromosome movement towards spindle pole|cytosolic transpo…	mmu04144,mmu04530,mmu04666,mmu04810,mmu05100,mmu05132,mmu05135	Endocytosis|Tight junction|Fc gamma R-mediated phagocytosis|Regulation of actin cytoskeleton|Bacterial invasion of epithelial cells|Salmonella infection|Yersinia infection
Actr3	15428.6064656964	0.0194569696122591	123.075560847684	5.25859521155356	2.39467744742512	0	0	Up	111.735007604876	110.134274636235	112.714908543462	439.555634701275	436.724570995425	443.57853000236	74117	ARP3 actin-related protein 3	GO:0000139,GO:0000166,GO:0001726,GO:0002102,GO:0003779,GO:0005200,GO:0005515,GO:0005524,GO:0005634,GO:0005737,GO:0005856,GO:0005884,GO:0005885,GO:0005903,GO:0005911,GO:0007015,GO:0007163,GO:0008356,GO:0010592,GO:0010763,GO:0016344,GO:0030027,GO:0030030,GO:0030056,GO:0030479,GO:0030517,GO:0030838,GO:0031252,GO:0032092,GO:0033206,GO:0034314,GO:0042995,GO:0043519,GO:0045666,GO:0045944,GO:0048471,GO:…	Golgi membrane|nucleotide binding|ruffle|podosome|actin binding|structural constituent of cytoskeleton|protein binding|ATP binding|nucleus|cytoplasm|cytoskeleton|actin filament|Arp2/3 protein complex|brush border|cell-cell junction|actin filament organization|establishment or maintenance of cell polarity|asymmetric cell division|positive regulation of lamellipodium assembly|positive regulation of…	mmu04144,mmu04530,mmu04666,mmu04810,mmu05100,mmu05132,mmu05135	Endocytosis|Tight junction|Fc gamma R-mediated phagocytosis|Regulation of actin cytoskeleton|Bacterial invasion of epithelial cells|Salmonella infection|Yersinia infection
Actr3b	14.8851303867361	0.6649707738037	-4.76768325010731	0.111076842684394	-3.1703700200748	1.86356466857936e-06	3.11367105244807e-06	Down	0.566996475278318	0.645235170971642	0.660543716367112	0.0402059661908239	0.0740206694139603	0.0403194330387124	242894	ARP3 actin-related protein 3B	GO:0000166,GO:0003779,GO:0005524,GO:0005737,GO:0005856,GO:0030479,GO:0042995,GO:0051015	nucleotide binding|actin binding|ATP binding|cytoplasm|cytoskeleton|actin cortical patch|cell projection|actin filament binding	mmu04144,mmu04530,mmu04666,mmu04810,mmu05100,mmu05132,mmu05135	Endocytosis|Tight junction|Fc gamma R-mediated phagocytosis|Regulation of actin cytoskeleton|Bacterial invasion of epithelial cells|Salmonella infection|Yersinia infection
Actr6	224.613710481679	0.133840802115137	-8.71304497869337	0.445605539057543	-1.16616092881359	2.95819208224862e-18	7.11622901086547e-18	Down	10.001150307887	10.2797834238876	10.8764416804576	3.55005272266999	3.56013936702868	3.29957843274795	67019	ARP6 actin-related protein 6	GO:0000812,GO:0005634,GO:0005737,GO:0005856,GO:0006338,GO:0031491,GO:0043486	Swr1 complex|nucleus|cytoplasm|cytoskeleton|chromatin remodeling|nucleosome binding|histone exchange
Acvr2b	331.518633879118	0.130007633098083	-19.8126202975816	0.167729473769162	-2.57579187035963	2.3170610620424e-87	1.3091231134835e-86	Down	2.99621362516545	2.95686484040065	2.71136407470438	0.338308578847642	0.359952174771977	0.392135540593219	11481	activin receptor IIB	GO:0000122,GO:0000166,GO:0001501,GO:0001702,GO:0001822,GO:0001946,GO:0001974,GO:0004672,GO:0004674,GO:0004675,GO:0004712,GO:0005515,GO:0005524,GO:0005737,GO:0005886,GO:0006355,GO:0006468,GO:0007165,GO:0007178,GO:0007368,GO:0007389,GO:0007498,GO:0007507,GO:0009749,GO:0009791,GO:0009952,GO:0009966,GO:0016020,GO:0016021,GO:0016301,GO:0016310,GO:0016740,GO:0017002,GO:0019838,GO:0030073,GO:0030324,GO:…	negative regulation of transcription by RNA polymerase II|nucleotide binding|skeletal system development|gastrulation with mouth forming second|kidney development|lymphangiogenesis|blood vessel remodeling|protein kinase activity|protein serine/threonine kinase activity|transmembrane receptor protein serine/threonine kinase activity|protein serine/threonine/tyrosine kinase activity|protein binding…	mmu04060,mmu04350,mmu04550,mmu05418	Cytokine-cytokine receptor interaction|TGF-beta signaling pathway|Signaling pathways regulating pluripotency of stem cells|Fluid shear stress and atherosclerosis
Acy3	12.3640547179807	0.669795352724411	-3.00817052211673	0.247438408444574	-2.01485863591635	0.00262825619213332	0.0036523114835542	Down	0.504325791774438	0.907158633868198	1.45659263426929	0.125166862865446	0.0768122731982348	0.334720269923246	71670	aspartoacylase (aminoacylase) 3	GO:0004046,GO:0005515,GO:0005737,GO:0005829,GO:0005886,GO:0016020,GO:0016324,GO:0016787,GO:0016788,GO:0016811,GO:0042802,GO:0046872	aminoacylase activity|protein binding|cytoplasm|cytosol|plasma membrane|membrane|apical plasma membrane|hydrolase activity|hydrolase activity, acting on ester bonds|hydrolase activity, acting on carbon-nitrogen (but not peptide) bonds, in linear amides|identical protein binding|metal ion binding
Acyp2	58.3415847915459	0.303990211007952	-8.08180720675336	0.182151366317909	-2.45679027810654	6.38139352572514e-16	1.45286272091816e-15	Down	2.73145132984932	2.60043552208267	2.28224831579306	0.333398064716163	0.265979201186431	0.44578528078013	75572	acylphosphatase 2, muscle type	GO:0003998,GO:0005739,GO:0016787,GO:0042802	acylphosphatase activity|mitochondrion|hydrolase activity|identical protein binding	mmu00620	Pyruvate metabolism
Adam12	22.3225939814205	0.504073965358037	-5.32677259452414	0.155492038198056	-2.6850873842823	9.99731989261963e-08	1.76193665612482e-07	Down	0.302803557367458	0.296763431855651	0.337380233763191	0.0419451688977104	0.0193056514657192	0.0490741346880954	11489	a disintegrin and metallopeptidase domain 12 (meltrin alpha)	GO:0004222,GO:0005515,GO:0005654,GO:0005886,GO:0006508,GO:0007155,GO:0008233,GO:0008237,GO:0016020,GO:0016021,GO:0016787,GO:0017124,GO:0045766,GO:0046872	metalloendopeptidase activity|protein binding|nucleoplasm|plasma membrane|proteolysis|cell adhesion|peptidase activity|metallopeptidase activity|membrane|integral component of membrane|hydrolase activity|SH3 domain binding|positive regulation of angiogenesis|metal ion binding
Adam19	614.915329518739	0.101450620303982	19.7139436687727	3.99997730319494	1.99999181383475	1.6369851691963e-86	9.1839006437565e-86	Up	2.64015703097542	1.8117557581109	2.01457148876187	6.71916737103312	6.3664176608051	6.3355132496675	11492	a disintegrin and metallopeptidase domain 19 (meltrin beta)	GO:0004222,GO:0005515,GO:0005634,GO:0005794,GO:0006509,GO:0007507,GO:0008233,GO:0008237,GO:0009897,GO:0010628,GO:0016020,GO:0016021,GO:0016485,GO:0016787,GO:0017124,GO:0042987,GO:0046872,GO:0062023,GO:1902945,GO:2000049	metalloendopeptidase activity|protein binding|nucleus|Golgi apparatus|membrane protein ectodomain proteolysis|heart development|peptidase activity|metallopeptidase activity|external side of plasma membrane|positive regulation of gene expression|membrane|integral component of membrane|protein processing|hydrolase activity|SH3 domain binding|amyloid precursor protein catabolic process|metal ion bin…
Adam22	101.126999165595	0.280875805810504	-12.9922213627611	0.079704188753908	-3.64920064453396	1.35438086433638e-38	4.65482844705673e-38	Down	0.980548764050431	0.983870125050594	1.05189268508484	0.055624910806035	0.0640046976239287	0.0604303830731838	11496	a disintegrin and metallopeptidase domain 22	GO:0004222,GO:0005515,GO:0005886,GO:0006508,GO:0008237,GO:0008344,GO:0014037,GO:0016020,GO:0016021,GO:0022011,GO:0030424,GO:0042063,GO:0042995,GO:0098978,GO:0099061,GO:0099645	metalloendopeptidase activity|protein binding|plasma membrane|proteolysis|metallopeptidase activity|adult locomotory behavior|Schwann cell differentiation|membrane|integral component of membrane|myelination in peripheral nervous system|axon|gliogenesis|cell projection|glutamatergic synapse|integral component of postsynaptic density membrane|neurotransmitter receptor localization to postsynaptic s…
Adam3	36.3791019075078	0.369453649222473	-5.53364501877309	0.242418995343592	-2.04442534568748	3.13643431701265e-08	5.66003473201131e-08	Down	1.26573569129962	1.08958684916014	0.838659445506063	0.157069267803438	0.187960711845446	0.236268808797549	11497	a disintegrin and metallopeptidase domain 3 (cyritestin)	GO:0004222,GO:0005515,GO:0005886,GO:0006508,GO:0007155,GO:0007338,GO:0007339,GO:0008237,GO:0009566,GO:0009986,GO:0010628,GO:0016020,GO:0016021,GO:0030317,GO:0032991,GO:0045121,GO:0050684,GO:0061827	metalloendopeptidase activity|protein binding|plasma membrane|proteolysis|cell adhesion|single fertilization|binding of sperm to zona pellucida|metallopeptidase activity|fertilization|cell surface|positive regulation of gene expression|membrane|integral component of membrane|flagellated sperm motility|protein-containing complex|membrane raft|regulation of mRNA processing|sperm head
Adam5	3.14685850563725	1.51191388639494	-2.56477288798155	0.0680285549977413	-3.87771574478855	0.0103243358246616	0.013644519256116	Down	0.0691800499436723	0.142214827051216	0.141039294318706	0	0	0.0172180106848518	11499	a disintegrin and metallopeptidase domain 5	GO:0004222,GO:0005515,GO:0006508,GO:0007155,GO:0007339,GO:0008237,GO:0016020,GO:0016021	metalloendopeptidase activity|protein binding|proteolysis|cell adhesion|binding of sperm to zona pellucida|metallopeptidase activity|membrane|integral component of membrane
Adam8	4254.05117754898	0.0449446859750834	84.4765750735338	13.8976894051754	3.79677313893054	0	0	Up	7.99739539175806	8.45885475636519	8.95433318084713	89.2796412980657	90.4584960020173	85.062725817764	11501	a disintegrin and metallopeptidase domain 8	GO:0000902,GO:0001525,GO:0002102,GO:0002523,GO:0002675,GO:0002693,GO:0004222,GO:0005178,GO:0005509,GO:0005515,GO:0005737,GO:0005886,GO:0005887,GO:0006508,GO:0006954,GO:0007160,GO:0008233,GO:0008237,GO:0008270,GO:0009986,GO:0016020,GO:0016021,GO:0016787,GO:0022407,GO:0032010,GO:0032127,GO:0033089,GO:0042581,GO:0043406,GO:0043524,GO:0043534,GO:0045089,GO:0045670,GO:0045780,GO:0045785,GO:0046872,GO:…	cell morphogenesis|angiogenesis|podosome|leukocyte migration involved in inflammatory response|positive regulation of acute inflammatory response|positive regulation of cellular extravasation|metalloendopeptidase activity|integrin binding|calcium ion binding|protein binding|cytoplasm|plasma membrane|integral component of plasma membrane|proteolysis|inflammatory response|cell-matrix adhesion|pepti…
Adam9	3641.8839031642	0.0380676185372625	42.5078963702862	3.06986323521496	1.61817438384554	0	0	Up	27.1813350443546	27.3706420733611	26.6213599248637	62.1706773507	59.8141920741634	64.9788149704461	11502	a disintegrin and metallopeptidase domain 9 (meltrin gamma)	GO:0000186,GO:0004222,GO:0005080,GO:0005178,GO:0005515,GO:0005518,GO:0005615,GO:0005737,GO:0005886,GO:0006508,GO:0006509,GO:0007155,GO:0007160,GO:0007179,GO:0008233,GO:0008237,GO:0009986,GO:0010042,GO:0016020,GO:0016021,GO:0016323,GO:0016477,GO:0016485,GO:0016787,GO:0017124,GO:0030335,GO:0031233,GO:0031293,GO:0033627,GO:0033630,GO:0033631,GO:0034241,GO:0034612,GO:0042117,GO:0042542,GO:0042987,GO:…	activation of MAPKK activity|metalloendopeptidase activity|protein kinase C binding|integrin binding|protein binding|collagen binding|extracellular space|cytoplasm|plasma membrane|proteolysis|membrane protein ectodomain proteolysis|cell adhesion|cell-matrix adhesion|transforming growth factor beta receptor signaling pathway|peptidase activity|metallopeptidase activity|cell surface|response to man…
Adamts1	4331.73275764944	0.0338257683124043	-47.3573436197593	0.329443157332099	-1.6018985331729	0	0	Down	81.181032194855	82.839900169399	84.6142815414981	20.9390185803509	19.8815138034951	20.6455722918024	11504	a disintegrin-like and metallopeptidase (reprolysin type) with thrombospondin type 1 motif, 1	GO:0001542,GO:0001822,GO:0004222,GO:0005515,GO:0005576,GO:0005604,GO:0008201,GO:0008233,GO:0008237,GO:0008270,GO:0010976,GO:0016525,GO:0016787,GO:0030198,GO:0031012,GO:0031410,GO:0046872,GO:0060347,GO:0062023,GO:1900087,GO:1904707,GO:1904754	ovulation from ovarian follicle|kidney development|metalloendopeptidase activity|protein binding|extracellular region|basement membrane|heparin binding|peptidase activity|metallopeptidase activity|zinc ion binding|positive regulation of neuron projection development|negative regulation of angiogenesis|hydrolase activity|extracellular matrix organization|extracellular matrix|cytoplasmic vesicle|me…
Adamts12	6.47692928605179	1.06110908908857	-3.19234037682873	0.0955618511250929	-3.38742138931738	0.00141124922297918	0.00200381587885553	Down	0.0621443187518615	0.0894259325556324	0.101356282567772	0.0123387057333919	0	0.00618676364150417	239337	a disintegrin-like and metallopeptidase (reprolysin type) with thrombospondin type 1 motif, 12	GO:0004222,GO:0005576,GO:0007160,GO:0008233,GO:0008237,GO:0016477,GO:0016787,GO:0030167,GO:0030198,GO:0031012,GO:0032331,GO:0046872,GO:0050727,GO:0051603,GO:0071347,GO:0071356,GO:0071773,GO:1901509,GO:1902203,GO:1902548,GO:2001113	metalloendopeptidase activity|extracellular region|cell-matrix adhesion|peptidase activity|metallopeptidase activity|cell migration|hydrolase activity|proteoglycan catabolic process|extracellular matrix organization|extracellular matrix|negative regulation of chondrocyte differentiation|metal ion binding|regulation of inflammatory response|proteolysis involved in cellular protein catabolic proces…
Adamts15	38.1397732829798	0.409479121891813	-6.17364627524213	0.173381364153849	-2.52797925565681	6.67327517644984e-10	1.27725911319257e-09	Down	0.823739589213507	0.526098058046817	0.440226045358864	0.0714551282827598	0.0438505105058878	0.119427974378873	235130	a disintegrin-like and metallopeptidase (reprolysin type) with thrombospondin type 1 motif, 15	GO:0004175,GO:0004222,GO:0005576,GO:0005615,GO:0006508,GO:0007520,GO:0008201,GO:0008233,GO:0008237,GO:0008270,GO:0009986,GO:0016787,GO:0022617,GO:0030198,GO:0031012,GO:0046872,GO:0050840,GO:0062023	endopeptidase activity|metalloendopeptidase activity|extracellular region|extracellular space|proteolysis|myoblast fusion|heparin binding|peptidase activity|metallopeptidase activity|zinc ion binding|cell surface|hydrolase activity|extracellular matrix disassembly|extracellular matrix organization|extracellular matrix|metal ion binding|extracellular matrix binding|collagen-containing extracellula…
Adamts16	148.074619783272	0.258985042967411	-15.9321490357166	0.0572655654225641	-4.12618830257827	3.79100803182749e-57	1.61699749953389e-56	Down	1.9138164991227	2.04909961587633	1.96338110813514	0.0791639092567823	0.100899472250184	0.0732806038681127	271127	a disintegrin-like and metallopeptidase (reprolysin type) with thrombospondin type 1 motif, 16	GO:0001658,GO:0003073,GO:0004222,GO:0005576,GO:0006508,GO:0008233,GO:0008237,GO:0016787,GO:0030198,GO:0031012,GO:0046872,GO:0048232,GO:1902017	branching involved in ureteric bud morphogenesis|regulation of systemic arterial blood pressure|metalloendopeptidase activity|extracellular region|proteolysis|peptidase activity|metallopeptidase activity|hydrolase activity|extracellular matrix organization|extracellular matrix|metal ion binding|male gamete generation|regulation of cilium assembly
Adamts2	28.7926849013392	0.408039113055419	-4.50310059194691	0.279817641737659	-1.83744117153735	6.69691656477938e-06	1.08842775782774e-05	Down	0.371967749611108	0.412917275720795	0.371587094675703	0.07385390486119	0.122370991052494	0.0444373985328246	216725	a disintegrin-like and metallopeptidase (reprolysin type) with thrombospondin type 1 motif, 2	GO:0004222,GO:0005576,GO:0006508,GO:0007283,GO:0008233,GO:0008237,GO:0008270,GO:0016485,GO:0016787,GO:0030198,GO:0030199,GO:0030324,GO:0030574,GO:0031012,GO:0043588,GO:0046872,GO:0062023	metalloendopeptidase activity|extracellular region|proteolysis|spermatogenesis|peptidase activity|metallopeptidase activity|zinc ion binding|protein processing|hydrolase activity|extracellular matrix organization|collagen fibril organization|lung development|collagen catabolic process|extracellular matrix|skin development|metal ion binding|collagen-containing extracellular matrix
Adamts20	23.6030700164779	0.650354744979693	-6.28375909316774	0.0588557613753797	-4.08667254255093	3.30482698967207e-10	6.39822193638439e-10	Down	0.209988010062604	0.318618440577856	0.239536844970628	0.019853787930307	0.00456894464999676	0.00995490904535832	223838	a disintegrin-like and metallopeptidase (reprolysin type) with thrombospondin type 1 motif, 20	GO:0004175,GO:0004222,GO:0005576,GO:0005615,GO:0006508,GO:0008233,GO:0008237,GO:0008270,GO:0009967,GO:0016787,GO:0030198,GO:0031012,GO:0043066,GO:0045636,GO:0046872,GO:0048070	endopeptidase activity|metalloendopeptidase activity|extracellular region|extracellular space|proteolysis|peptidase activity|metallopeptidase activity|zinc ion binding|positive regulation of signal transduction|hydrolase activity|extracellular matrix organization|extracellular matrix|negative regulation of apoptotic process|positive regulation of melanocyte differentiation|metal ion binding|regul…
Adamts5	69.6168634229729	0.374598741473123	-10.4875084454759	0.0656706495440008	-3.92860746486402	9.85940203662218e-26	2.75987256028643e-25	Down	1.14825906922866	1.07908543046024	0.729050467817609	0.0521110713916761	0.0539653544977765	0.0391936020809725	23794	a disintegrin-like and metallopeptidase (reprolysin type) with thrombospondin type 1 motif, 5 (aggrecanase-2)	GO:0004175,GO:0004222,GO:0005576,GO:0005615,GO:0007520,GO:0008201,GO:0008233,GO:0008237,GO:0008270,GO:0016787,GO:0022617,GO:0030198,GO:0031012,GO:0042742,GO:0046872,GO:0050840,GO:0062023,GO:0120163	endopeptidase activity|metalloendopeptidase activity|extracellular region|extracellular space|myoblast fusion|heparin binding|peptidase activity|metallopeptidase activity|zinc ion binding|hydrolase activity|extracellular matrix disassembly|extracellular matrix organization|extracellular matrix|defense response to bacterium|metal ion binding|extracellular matrix binding|collagen-containing extrace…
Adamts9	75.5815115653429	0.260277524278352	5.44209541274209	2.66928827565305	1.41645512091509	5.26574567804399e-08	9.40173029878051e-08	Up	0.301825655352721	0.275764044759896	0.376041336420755	0.73910271393195	0.747780539005799	0.420674590913402	101401	a disintegrin-like and metallopeptidase (reprolysin type) with thrombospondin type 1 motif, 9	GO:0003179,GO:0003229,GO:0004175,GO:0004222,GO:0005615,GO:0005783,GO:0006508,GO:0008237,GO:0009617,GO:0009986,GO:0010596,GO:0030198,GO:0031012,GO:0035909,GO:0043231,GO:0045636,GO:0048070,GO:0090673,GO:1903671	heart valve morphogenesis|ventricular cardiac muscle tissue development|endopeptidase activity|metalloendopeptidase activity|extracellular space|endoplasmic reticulum|proteolysis|metallopeptidase activity|response to bacterium|cell surface|negative regulation of endothelial cell migration|extracellular matrix organization|extracellular matrix|aorta morphogenesis|intracellular membrane-bounded org…
Adamtsl1	287.732896584374	0.162035111291712	-20.853463375985	0.096121751086358	-3.37899325894538	1.41779615532057e-96	8.54528365511585e-96	Down	2.8864739787507	3.39450392124437	3.01566485049024	0.219249174276456	0.201822915675947	0.250547171540238	77739	ADAMTS-like 1	GO:0004222,GO:0005576,GO:0030198,GO:0031012,GO:0062023	metalloendopeptidase activity|extracellular region|extracellular matrix organization|extracellular matrix|collagen-containing extracellular matrix
Adamtsl2	53.7694153535404	0.464561646455056	-9.4629896207548	0.0474929756751513	-4.39614203860496	2.99262108270036e-21	7.67513638192398e-21	Down	1.54139500700916	1.84359381710158	1.57124246247262	0.0556441398824522	0.0128053647048133	0.111602350822218	77794	ADAMTS-like 2	GO:0004222,GO:0005515,GO:0005576,GO:0030198,GO:0030512,GO:0031012,GO:0050436,GO:0060481	metalloendopeptidase activity|protein binding|extracellular region|extracellular matrix organization|negative regulation of transforming growth factor beta receptor signaling pathway|extracellular matrix|microfibril binding|lobar bronchus epithelium development
Adamtsl3	22.753667369885	0.474344877005048	-4.77094849700246	0.208327474564008	-2.26307497800805	1.83360424509013e-06	3.06617777373627e-06	Down	0.340900377514811	0.22629864274945	0.354741161999866	0.049354012243309	0.0454312801136997	0.0494932961538938	269959	ADAMTS-like 3	GO:0004222,GO:0030198,GO:0031012,GO:0043231	metalloendopeptidase activity|extracellular matrix organization|extracellular matrix|intracellular membrane-bounded organelle
Adamtsl4	1933.26057449944	0.0683891069996594	61.9931214971974	18.891354218872	4.23965421931472	0	0	Up	2.86906143283254	2.85600750015051	2.93779167349199	40.991698639858	41.3947805573792	40.3611456228927	229595	ADAMTS-like 4	GO:0002020,GO:0002064,GO:0004222,GO:0005576,GO:0005614,GO:0006915,GO:0030198,GO:0031012,GO:0042802,GO:0043065	protease binding|epithelial cell development|metalloendopeptidase activity|extracellular region|interstitial matrix|apoptotic process|extracellular matrix organization|extracellular matrix|identical protein binding|positive regulation of apoptotic process
Adamtsl5	37.0562053457883	0.385513668172664	-6.60509084998133	0.171187254587475	-2.54635280219	3.97273639753226e-11	7.9147608678018e-11	Down	1.40623632085737	1.21902403673407	1.07078225996275	0.117737941433098	0.154828500521834	0.202406081718477	66548	ADAMTS-like 5	GO:0001527,GO:0004222,GO:0005576,GO:0008201,GO:0030198,GO:0031012,GO:0050436,GO:0062023	microfibril|metalloendopeptidase activity|extracellular region|heparin binding|extracellular matrix organization|extracellular matrix|microfibril binding|collagen-containing extracellular matrix
Adap1	1191.77026351891	0.0668829195336139	38.1170732246352	5.85383118491636	2.54938114134015	0	0	Up	9.55226825504021	9.1931674557323	8.26746592895707	38.4239486088714	40.1875153534555	40.0126759349931	231821	ArfGAP with dual PH domains 1	GO:0005096,GO:0005547,GO:0005634,GO:0005737,GO:0005829,GO:0005886,GO:0043087,GO:0043231	GTPase activator activity|phosphatidylinositol-3,4,5-trisphosphate binding|nucleus|cytoplasm|cytosol|plasma membrane|regulation of GTPase activity|intracellular membrane-bounded organelle
Adar	2691.55892981224	0.0485523797937728	35.763090357151	3.33198786305652	1.73638314561941	4.14135087780937e-280	5.63153228303303e-279	Up	10.4147197398721	10.7612163915054	12.3804663440122	27.8147052756534	28.0083456364161	28.0335257999162	56417	adenosine deaminase, RNA-specific	GO:0001649,GO:0001701,GO:0002244,GO:0002376,GO:0002566,GO:0003677,GO:0003692,GO:0003723,GO:0003725,GO:0003726,GO:0004000,GO:0005515,GO:0005634,GO:0005654,GO:0005730,GO:0005737,GO:0006382,GO:0006396,GO:0006397,GO:0006606,GO:0006611,GO:0008251,GO:0009615,GO:0016553,GO:0016607,GO:0016787,GO:0030218,GO:0031047,GO:0031054,GO:0035196,GO:0035280,GO:0035455,GO:0043066,GO:0044387,GO:0044530,GO:0045070,GO:…	osteoblast differentiation|in utero embryonic development|hematopoietic progenitor cell differentiation|immune system process|somatic diversification of immune receptors via somatic mutation|DNA binding|left-handed Z-DNA binding|RNA binding|double-stranded RNA binding|double-stranded RNA adenosine deaminase activity|adenosine deaminase activity|protein binding|nucleus|nucleoplasm|nucleolus|cytopl…	mmu04623,mmu05162,mmu05164,mmu05171	Cytosolic DNA-sensing pathway|Measles|Influenza A|Coronavirus disease - COVID-19
Adarb1	369.433235429163	0.137377621761581	-23.6539303880185	0.10514697845902	-3.24952070201996	1.07535950329796e-123	7.71535435280414e-123	Down	2.05014752978165	2.12374932984417	1.98630775451163	0.164520348005073	0.139230792531578	0.183611946286902	110532	adenosine deaminase, RNA-specific, B1	GO:0003723,GO:0003725,GO:0003726,GO:0004000,GO:0005634,GO:0005654,GO:0005730,GO:0005737,GO:0005829,GO:0006382,GO:0006396,GO:0006397,GO:0007274,GO:0008251,GO:0008285,GO:0016553,GO:0016556,GO:0016787,GO:0021610,GO:0021618,GO:0021965,GO:0030336,GO:0035264,GO:0042802,GO:0044387,GO:0045070,GO:0046872,GO:0050685,GO:0050884,GO:0051726,GO:0060384,GO:0060415,GO:0061744,GO:0097049	RNA binding|double-stranded RNA binding|double-stranded RNA adenosine deaminase activity|adenosine deaminase activity|nucleus|nucleoplasm|nucleolus|cytoplasm|cytosol|adenosine to inosine editing|RNA processing|mRNA processing|neuromuscular synaptic transmission|tRNA-specific adenosine deaminase activity|negative regulation of cell population proliferation|base conversion or substitution editing|m…
Adat3	61.8312487515809	0.25391646773206	5.67360450258668	2.71437794811301	1.44062161460552	1.39823737518893e-08	2.55442908538403e-08	Up	1.34063925630566	1.45673187259008	1.60087345717436	3.23222059528039	2.97531877508825	2.74560765704582	100113398	adenosine deaminase, tRNA-specific 3	GO:0052717	tRNA-specific adenosine-34 deaminase activity
Adck5	230.206404930804	0.134132159060678	-8.25701207642962	0.464087628039795	-1.1075308572016	1.49364317816902e-16	3.44627158134073e-16	Down	9.66735955908197	8.8447489182651	10.2877249387877	3.19028908485513	3.42212831693934	3.41081599868839	268822	aarF domain containing kinase 5	GO:0004674,GO:0005739,GO:0016020,GO:0016021,GO:0016301,GO:0016310,GO:0016740	protein serine/threonine kinase activity|mitochondrion|membrane|integral component of membrane|kinase activity|phosphorylation|transferase activity
Adcy1	13.9103311103239	0.647869641684753	-3.86818969444993	0.176032940791295	-2.50608267131193	0.000109646354267856	0.000167184793252391	Down	0.0965515313363271	0.121796346248948	0.138684344672398	0.0217843531797217	0	0.0262149979976427	432530	adenylate cyclase 1	GO:0000166,GO:0004016,GO:0005516,GO:0005524,GO:0005634,GO:0005737,GO:0005886,GO:0005887,GO:0006171,GO:0007189,GO:0007190,GO:0007409,GO:0007616,GO:0008294,GO:0009190,GO:0014069,GO:0016020,GO:0016021,GO:0016829,GO:0016849,GO:0032793,GO:0035556,GO:0042752,GO:0046872,GO:0048511,GO:0050804,GO:0098685,GO:0098686,GO:0098978,GO:0099061,GO:0150076,GO:1900273,GO:2000300	nucleotide binding|adenylate cyclase activity|calmodulin binding|ATP binding|nucleus|cytoplasm|plasma membrane|integral component of plasma membrane|cAMP biosynthetic process|adenylate cyclase-activating G protein-coupled receptor signaling pathway|activation of adenylate cyclase activity|axonogenesis|long-term memory|calcium- and calmodulin-responsive adenylate cyclase activity|cyclic nucleotide…	mmu00230,mmu01522,mmu04015,mmu04020,mmu04022,mmu04024,mmu04062,mmu04072,mmu04114,mmu04211,mmu04213,mmu04261,mmu04270,mmu04371,mmu04540,mmu04611,mmu04713,mmu04714,mmu04720,mmu04723,mmu04724,mmu04725,mmu04727,mmu04750,mmu04911,mmu04912,mmu04913,mmu04914,mmu04915,mmu04916,mmu04918,mmu04921,mmu04923,mmu04925,mmu04926,mmu04927,mmu04928,mmu04934,mmu04935,mmu04970,mmu04971,mmu04972,mmu04976,mmu05032,mmu…	Purine metabolism|Endocrine resistance|Rap1 signaling pathway|Calcium signaling pathway|cGMP-PKG signaling pathway|cAMP signaling pathway|Chemokine signaling pathway|Phospholipase D signaling pathway|Oocyte meiosis|Longevity regulating pathway|Longevity regulating pathway - multiple species|Adrenergic signaling in cardiomyocytes|Vascular smooth muscle contraction|Apelin signaling pathway|Gap junc…
Adcy2	9.12001155104558	0.769584692040125	-3.34667104722381	0.167757967524712	-2.57554680723734	0.00081788203402081	0.00118071188467514	Down	0.243859265341103	0.263845484763149	0.183165196106726	0.0254831925346258	0.0234577495447471	0.038332664490735	210044	adenylate cyclase 2	GO:0000166,GO:0000287,GO:0004016,GO:0005524,GO:0005737,GO:0005886,GO:0005887,GO:0006171,GO:0007188,GO:0007189,GO:0007190,GO:0008179,GO:0009190,GO:0016020,GO:0016021,GO:0016829,GO:0016849,GO:0019933,GO:0030145,GO:0030425,GO:0031683,GO:0032991,GO:0035556,GO:0045121,GO:0046872,GO:1904322	nucleotide binding|magnesium ion binding|adenylate cyclase activity|ATP binding|cytoplasm|plasma membrane|integral component of plasma membrane|cAMP biosynthetic process|adenylate cyclase-modulating G protein-coupled receptor signaling pathway|adenylate cyclase-activating G protein-coupled receptor signaling pathway|activation of adenylate cyclase activity|adenylate cyclase binding|cyclic nucleot…	mmu00230,mmu01522,mmu04015,mmu04020,mmu04022,mmu04024,mmu04062,mmu04072,mmu04114,mmu04211,mmu04213,mmu04261,mmu04270,mmu04371,mmu04540,mmu04611,mmu04713,mmu04714,mmu04723,mmu04724,mmu04725,mmu04727,mmu04750,mmu04911,mmu04912,mmu04913,mmu04914,mmu04915,mmu04916,mmu04918,mmu04921,mmu04922,mmu04923,mmu04925,mmu04926,mmu04927,mmu04928,mmu04934,mmu04935,mmu04970,mmu04971,mmu04972,mmu04976,mmu05032,mmu…	Purine metabolism|Endocrine resistance|Rap1 signaling pathway|Calcium signaling pathway|cGMP-PKG signaling pathway|cAMP signaling pathway|Chemokine signaling pathway|Phospholipase D signaling pathway|Oocyte meiosis|Longevity regulating pathway|Longevity regulating pathway - multiple species|Adrenergic signaling in cardiomyocytes|Vascular smooth muscle contraction|Apelin signaling pathway|Gap junc…
Adcy5	302.930139730214	0.155145373110621	-21.715997397625	0.0967807199241282	-3.36913651872382	1.44864444073524e-104	9.22904341071276e-104	Down	4.83218278882551	4.91282087496227	4.54331858390771	0.335203218752527	0.30170385024635	0.403379050821704	224129	adenylate cyclase 5	GO:0000166,GO:0001973,GO:0004016,GO:0005515,GO:0005524,GO:0005768,GO:0005886,GO:0005887,GO:0005929,GO:0006171,GO:0007189,GO:0007191,GO:0007193,GO:0007195,GO:0007204,GO:0007626,GO:0008179,GO:0008294,GO:0009190,GO:0016020,GO:0016021,GO:0016829,GO:0016849,GO:0035556,GO:0042383,GO:0042995,GO:0045111,GO:0045121,GO:0046872,GO:0050885,GO:0061178,GO:0097110,GO:1904322	nucleotide binding|G protein-coupled adenosine receptor signaling pathway|adenylate cyclase activity|protein binding|ATP binding|endosome|plasma membrane|integral component of plasma membrane|cilium|cAMP biosynthetic process|adenylate cyclase-activating G protein-coupled receptor signaling pathway|adenylate cyclase-activating dopamine receptor signaling pathway|adenylate cyclase-inhibiting G prot…	mmu00230,mmu01522,mmu04015,mmu04022,mmu04024,mmu04062,mmu04072,mmu04114,mmu04211,mmu04213,mmu04261,mmu04270,mmu04371,mmu04540,mmu04611,mmu04713,mmu04714,mmu04723,mmu04724,mmu04725,mmu04726,mmu04727,mmu04728,mmu04750,mmu04911,mmu04912,mmu04913,mmu04914,mmu04915,mmu04916,mmu04918,mmu04921,mmu04923,mmu04924,mmu04925,mmu04926,mmu04927,mmu04928,mmu04934,mmu04935,mmu04970,mmu04971,mmu04972,mmu04976,mmu…	Purine metabolism|Endocrine resistance|Rap1 signaling pathway|cGMP-PKG signaling pathway|cAMP signaling pathway|Chemokine signaling pathway|Phospholipase D signaling pathway|Oocyte meiosis|Longevity regulating pathway|Longevity regulating pathway - multiple species|Adrenergic signaling in cardiomyocytes|Vascular smooth muscle contraction|Apelin signaling pathway|Gap junction|Platelet activation|C…
Adcy6	904.124285359154	0.0927404271730198	-34.7356003157065	0.107217000761478	-3.22139441138991	2.28671514635932e-264	2.96327125778825e-263	Down	8.89280474251595	9.06510057086115	9.5938378304862	0.884287318886274	0.603793296656051	0.73573746191383	11512	adenylate cyclase 6	GO:0000149,GO:0000166,GO:0003091,GO:0004016,GO:0005080,GO:0005102,GO:0005524,GO:0005768,GO:0005886,GO:0005887,GO:0005929,GO:0006171,GO:0007189,GO:0007193,GO:0007212,GO:0008294,GO:0009190,GO:0010977,GO:0016020,GO:0016021,GO:0016829,GO:0016849,GO:0019901,GO:0031226,GO:0031528,GO:0035556,GO:0035811,GO:0042383,GO:0042995,GO:0045121,GO:0046872,GO:0071380,GO:0071870,GO:0072660,GO:0097110,GO:0097746,GO:…	SNARE binding|nucleotide binding|renal water homeostasis|adenylate cyclase activity|protein kinase C binding|signaling receptor binding|ATP binding|endosome|plasma membrane|integral component of plasma membrane|cilium|cAMP biosynthetic process|adenylate cyclase-activating G protein-coupled receptor signaling pathway|adenylate cyclase-inhibiting G protein-coupled receptor signaling pathway|dopamin…	mmu00230,mmu01522,mmu04015,mmu04022,mmu04024,mmu04062,mmu04072,mmu04114,mmu04211,mmu04213,mmu04261,mmu04270,mmu04371,mmu04540,mmu04611,mmu04713,mmu04714,mmu04723,mmu04724,mmu04725,mmu04727,mmu04742,mmu04750,mmu04911,mmu04912,mmu04913,mmu04914,mmu04915,mmu04916,mmu04918,mmu04921,mmu04923,mmu04924,mmu04925,mmu04926,mmu04927,mmu04928,mmu04934,mmu04935,mmu04961,mmu04962,mmu04970,mmu04971,mmu04972,mmu…	Purine metabolism|Endocrine resistance|Rap1 signaling pathway|cGMP-PKG signaling pathway|cAMP signaling pathway|Chemokine signaling pathway|Phospholipase D signaling pathway|Oocyte meiosis|Longevity regulating pathway|Longevity regulating pathway - multiple species|Adrenergic signaling in cardiomyocytes|Vascular smooth muscle contraction|Apelin signaling pathway|Gap junction|Platelet activation|C…
Adcy7	4398.95907939433	0.032818513885397	38.1699639553192	2.38283902485878	1.25268149207275	0	0	Up	22.0222262408171	23.5704161059607	22.9471759388093	40.7512962007986	41.6532008752246	40.0675377655849	11513	adenylate cyclase 7	GO:0000166,GO:0002819,GO:0004016,GO:0005524,GO:0005886,GO:0005887,GO:0006171,GO:0007189,GO:0007190,GO:0009190,GO:0016020,GO:0016021,GO:0016829,GO:0016849,GO:0035556,GO:0046872,GO:0071285,GO:0071361,GO:1900016	nucleotide binding|regulation of adaptive immune response|adenylate cyclase activity|ATP binding|plasma membrane|integral component of plasma membrane|cAMP biosynthetic process|adenylate cyclase-activating G protein-coupled receptor signaling pathway|activation of adenylate cyclase activity|cyclic nucleotide biosynthetic process|membrane|integral component of membrane|lyase activity|phosphorus-ox…	mmu00230,mmu01522,mmu04015,mmu04020,mmu04022,mmu04024,mmu04062,mmu04072,mmu04114,mmu04211,mmu04213,mmu04261,mmu04270,mmu04371,mmu04540,mmu04611,mmu04713,mmu04714,mmu04723,mmu04724,mmu04725,mmu04727,mmu04750,mmu04911,mmu04912,mmu04913,mmu04914,mmu04915,mmu04916,mmu04918,mmu04921,mmu04923,mmu04925,mmu04926,mmu04927,mmu04928,mmu04934,mmu04935,mmu04970,mmu04971,mmu04972,mmu04976,mmu05032,mmu05163,mmu…	Purine metabolism|Endocrine resistance|Rap1 signaling pathway|Calcium signaling pathway|cGMP-PKG signaling pathway|cAMP signaling pathway|Chemokine signaling pathway|Phospholipase D signaling pathway|Oocyte meiosis|Longevity regulating pathway|Longevity regulating pathway - multiple species|Adrenergic signaling in cardiomyocytes|Vascular smooth muscle contraction|Apelin signaling pathway|Gap junc…
Adcy8	29.3437349856595	0.715323259518414	-6.89370592295428	0.0327757319415854	-4.93122819096905	5.43573376552807e-12	1.11434634469602e-11	Down	0.697171941099843	0.760693393602857	0.645071440018143	0.0106479186111638	0.029404817423972	0.0106779685235487	11514	adenylate cyclase 8	GO:0000166,GO:0003779,GO:0004016,GO:0005515,GO:0005516,GO:0005524,GO:0005886,GO:0005887,GO:0005901,GO:0005905,GO:0006171,GO:0007189,GO:0007204,GO:0007613,GO:0007616,GO:0007626,GO:0008022,GO:0008294,GO:0009190,GO:0010255,GO:0014069,GO:0015629,GO:0016020,GO:0016021,GO:0016323,GO:0016324,GO:0016829,GO:0016849,GO:0019902,GO:0019933,GO:0030054,GO:0030424,GO:0030425,GO:0031410,GO:0031915,GO:0032793,GO:…	nucleotide binding|actin binding|adenylate cyclase activity|protein binding|calmodulin binding|ATP binding|plasma membrane|integral component of plasma membrane|caveola|clathrin-coated pit|cAMP biosynthetic process|adenylate cyclase-activating G protein-coupled receptor signaling pathway|positive regulation of cytosolic calcium ion concentration|memory|long-term memory|locomotory behavior|protein…	mmu00230,mmu01522,mmu04015,mmu04020,mmu04022,mmu04024,mmu04062,mmu04072,mmu04114,mmu04211,mmu04213,mmu04261,mmu04270,mmu04371,mmu04540,mmu04611,mmu04713,mmu04714,mmu04720,mmu04723,mmu04724,mmu04725,mmu04727,mmu04742,mmu04750,mmu04911,mmu04912,mmu04913,mmu04914,mmu04915,mmu04916,mmu04918,mmu04921,mmu04923,mmu04925,mmu04926,mmu04927,mmu04928,mmu04934,mmu04935,mmu04970,mmu04971,mmu04972,mmu04976,mmu…	Purine metabolism|Endocrine resistance|Rap1 signaling pathway|Calcium signaling pathway|cGMP-PKG signaling pathway|cAMP signaling pathway|Chemokine signaling pathway|Phospholipase D signaling pathway|Oocyte meiosis|Longevity regulating pathway|Longevity regulating pathway - multiple species|Adrenergic signaling in cardiomyocytes|Vascular smooth muscle contraction|Apelin signaling pathway|Gap junc…
Adcy9	337.146184392034	0.115117706804096	-10.055523556279	0.448267306280026	-1.1575688125134	8.6858502181807e-24	2.34509149689238e-23	Down	3.17590015338589	3.21201132113945	2.70071708312961	1.05657421532953	1.02432992038966	0.975016971456791	11515	adenylate cyclase 9	GO:0000166,GO:0001701,GO:0004016,GO:0005524,GO:0005886,GO:0005887,GO:0006171,GO:0007189,GO:0009190,GO:0016020,GO:0016021,GO:0016829,GO:0016849,GO:0030424,GO:0030425,GO:0035556,GO:0046872,GO:0071880	nucleotide binding|in utero embryonic development|adenylate cyclase activity|ATP binding|plasma membrane|integral component of plasma membrane|cAMP biosynthetic process|adenylate cyclase-activating G protein-coupled receptor signaling pathway|cyclic nucleotide biosynthetic process|membrane|integral component of membrane|lyase activity|phosphorus-oxygen lyase activity|axon|dendrite|intracellular s…	mmu00230,mmu01522,mmu04015,mmu04020,mmu04022,mmu04024,mmu04062,mmu04072,mmu04114,mmu04211,mmu04213,mmu04261,mmu04270,mmu04371,mmu04540,mmu04611,mmu04713,mmu04714,mmu04723,mmu04724,mmu04725,mmu04727,mmu04750,mmu04911,mmu04912,mmu04913,mmu04914,mmu04915,mmu04916,mmu04918,mmu04921,mmu04923,mmu04925,mmu04926,mmu04927,mmu04928,mmu04934,mmu04935,mmu04961,mmu04962,mmu04970,mmu04971,mmu04972,mmu04976,mmu…	Purine metabolism|Endocrine resistance|Rap1 signaling pathway|Calcium signaling pathway|cGMP-PKG signaling pathway|cAMP signaling pathway|Chemokine signaling pathway|Phospholipase D signaling pathway|Oocyte meiosis|Longevity regulating pathway|Longevity regulating pathway - multiple species|Adrenergic signaling in cardiomyocytes|Vascular smooth muscle contraction|Apelin signaling pathway|Gap junc…
Adcyap1r1	27.4876198076118	0.457377017311981	-5.45420790852084	0.177436000255085	-2.49462934499868	4.91916206747986e-08	8.79471539825368e-08	Down	0.328947955101945	0.487511018067463	0.413298533643589	0.0759446028048897	0.0209725230006221	0.0685430361658111	11517	adenylate cyclase activating polypeptide 1 receptor 1	GO:0004888,GO:0004930,GO:0004999,GO:0005515,GO:0005737,GO:0005768,GO:0005791,GO:0005886,GO:0005901,GO:0005923,GO:0007165,GO:0007166,GO:0007186,GO:0007188,GO:0007202,GO:0007275,GO:0007283,GO:0008179,GO:0008528,GO:0009986,GO:0010524,GO:0016020,GO:0016021,GO:0017046,GO:0019933,GO:0030154,GO:0031267,GO:0042923,GO:0043005,GO:0043231,GO:0043235,GO:0043950,GO:0051057,GO:0060548,GO:0060732	transmembrane signaling receptor activity|G protein-coupled receptor activity|vasoactive intestinal polypeptide receptor activity|protein binding|cytoplasm|endosome|rough endoplasmic reticulum|plasma membrane|caveola|bicellular tight junction|signal transduction|cell surface receptor signaling pathway|G protein-coupled receptor signaling pathway|adenylate cyclase-modulating G protein-coupled rece…	mmu04024,mmu04080,mmu04713,mmu04911,mmu04924	cAMP signaling pathway|Neuroactive ligand-receptor interaction|Circadian entrainment|Insulin secretion|Renin secretion
Add2	5.96272161820452	0.94522250482531	-2.55851567829589	0.187067832171735	-2.41836659807367	0.010512007988626	0.0138833578808287	Down	0.0553986408553649	0.0911072846525315	0.0451771007324678	0.00549967833965299	0.00506255552136787	0.0165455975984507	11519	adducin 2 (beta)	GO:0003779,GO:0005200,GO:0005516,GO:0005737,GO:0005856,GO:0005886,GO:0006811,GO:0007416,GO:0008290,GO:0014069,GO:0016020,GO:0019901,GO:0030097,GO:0030507,GO:0031410,GO:0032092,GO:0042803,GO:0044853,GO:0046982,GO:0050900,GO:0050901,GO:0051015,GO:0051016,GO:0051017,GO:0065003,GO:0098794,GO:0098978	actin binding|structural constituent of cytoskeleton|calmodulin binding|cytoplasm|cytoskeleton|plasma membrane|ion transport|synapse assembly|F-actin capping protein complex|postsynaptic density|membrane|protein kinase binding|hemopoiesis|spectrin binding|cytoplasmic vesicle|positive regulation of protein binding|protein homodimerization activity|plasma membrane raft|protein heterodimerization ac…
Adgb	277.001834236495	0.155150817520673	22.546213440377	11.2985321143458	3.49806344727007	1.46278776434154e-112	9.79154708782957e-112	Up	0.469580539509054	0.436253189706501	0.497083979036792	3.84593746820882	4.17568714840957	3.8657814298696	215772	androglobin	GO:0004198,GO:0006508,GO:0019825,GO:0020037	calcium-dependent cysteine-type endopeptidase activity|proteolysis|oxygen binding|heme binding
Adgra1	5.63100715313222	1.04616361263434	-2.581544486495	0.153816491283563	-2.70071790616788	0.00983593136074389	0.0130335471290401	Down	0.0559028899653434	0.126412770994144	0.19375032350748	0	0.0102172717555782	0.0333923976355989	52389	adhesion G protein-coupled receptor A1	GO:0004888,GO:0004930,GO:0005886,GO:0007166,GO:0007186,GO:0014069,GO:0016020,GO:0016021,GO:0098978	transmembrane signaling receptor activity|G protein-coupled receptor activity|plasma membrane|cell surface receptor signaling pathway|G protein-coupled receptor signaling pathway|postsynaptic density|membrane|integral component of membrane|glutamatergic synapse
Adgra2	294.220689654209	0.127465162637584	-12.4419567666515	0.333113091126253	-1.58591604279102	1.54667850416165e-35	5.07554510977508e-35	Down	5.07090998510811	4.29793282465181	4.58021758197994	1.20163586161832	1.03071019256451	1.25980100234854	78560	adhesion G protein-coupled receptor A2	GO:0001525,GO:0002040,GO:0004888,GO:0004930,GO:0005886,GO:0007165,GO:0007166,GO:0007186,GO:0007417,GO:0009986,GO:0010595,GO:0016020,GO:0016021,GO:0016055,GO:0042995,GO:0043542,GO:0045765,GO:0050920,GO:0090210,GO:0090263,GO:1900747,GO:1990909	angiogenesis|sprouting angiogenesis|transmembrane signaling receptor activity|G protein-coupled receptor activity|plasma membrane|signal transduction|cell surface receptor signaling pathway|G protein-coupled receptor signaling pathway|central nervous system development|cell surface|positive regulation of endothelial cell migration|membrane|integral component of membrane|Wnt signaling pathway|cell…
Adgra3	1062.3698890077	0.0919415546327639	-42.0592636769664	0.0685360050833493	-3.86699408916962	0	0	Down	27.0174182479041	28.5522086433132	27.2451080942123	1.378840026009	1.45687564245215	1.41880255643332	70693	adhesion G protein-coupled receptor A3	GO:0004888,GO:0004930,GO:0005886,GO:0007165,GO:0007166,GO:0007186,GO:0009897,GO:0016020,GO:0016021	transmembrane signaling receptor activity|G protein-coupled receptor activity|plasma membrane|signal transduction|cell surface receptor signaling pathway|G protein-coupled receptor signaling pathway|external side of plasma membrane|membrane|integral component of membrane
Adgrb2	14.6542010129442	0.598794803017989	-3.25067170195753	0.259447525015547	-1.94648532144981	0.00115132722700567	0.00164528275047818	Down	0.309170763066108	0.148961387603364	0.315157522163715	0.0575490116714207	0.0176583094981999	0.0769485640188226	230775	adhesion G protein-coupled receptor B2	GO:0004888,GO:0004930,GO:0005515,GO:0005886,GO:0005887,GO:0007165,GO:0007166,GO:0007186,GO:0007189,GO:0007422,GO:0016020,GO:0016021,GO:0016525,GO:0033173,GO:0051965	transmembrane signaling receptor activity|G protein-coupled receptor activity|protein binding|plasma membrane|integral component of plasma membrane|signal transduction|cell surface receptor signaling pathway|G protein-coupled receptor signaling pathway|adenylate cyclase-activating G protein-coupled receptor signaling pathway|peripheral nervous system development|membrane|integral component of mem…
Adgre4	406.183437055544	0.129968592265139	26.8752572390228	11.2584736943709	3.49293935011928	4.2756100653521e-159	3.6927404121187e-158	Up	1.34691535938384	1.03435214640426	1.15205489173785	10.220705571842	9.40834831228852	10.2495498294063	52614	adhesion G protein-coupled receptor E4	GO:0004888,GO:0004930,GO:0005509,GO:0005886,GO:0005887,GO:0007165,GO:0007166,GO:0007173,GO:0007186,GO:0007189,GO:0009986,GO:0016020,GO:0016021	transmembrane signaling receptor activity|G protein-coupled receptor activity|calcium ion binding|plasma membrane|integral component of plasma membrane|signal transduction|cell surface receptor signaling pathway|epidermal growth factor receptor signaling pathway|G protein-coupled receptor signaling pathway|adenylate cyclase-activating G protein-coupled receptor signaling pathway|cell surface|memb…
Adgre5	3661.30854519633	0.0401411133382983	75.6168149818945	8.19840431701691	3.03534314046936	0	0	Up	15.5556935714475	14.6083569997137	15.349762106065	93.7107928292046	93.1580616366248	93.083714560826	26364	adhesion G protein-coupled receptor E5	GO:0004888,GO:0004930,GO:0005509,GO:0005576,GO:0005886,GO:0005887,GO:0007155,GO:0007165,GO:0007166,GO:0007186,GO:0007189,GO:0009897,GO:0016020,GO:0016021,GO:0051965	transmembrane signaling receptor activity|G protein-coupled receptor activity|calcium ion binding|extracellular region|plasma membrane|integral component of plasma membrane|cell adhesion|signal transduction|cell surface receptor signaling pathway|G protein-coupled receptor signaling pathway|adenylate cyclase-activating G protein-coupled receptor signaling pathway|external side of plasma membrane|…
Adgrf5	854.251375090643	0.0718885592494387	-23.4861069530694	0.310274622636136	-1.68838239123438	5.6562790330103e-122	4.02207505070933e-121	Down	8.72803724089886	8.47906004356281	8.73239506881396	1.96430970492128	2.07703862915863	1.99282531074673	224792	adhesion G protein-coupled receptor F5	GO:0003094,GO:0004888,GO:0004930,GO:0005886,GO:0006112,GO:0007166,GO:0007186,GO:0009986,GO:0016020,GO:0016021,GO:0019216,GO:0031410,GO:0042593,GO:0043031,GO:0043129,GO:0045177,GO:0045444,GO:0048821,GO:0061626,GO:0071073	glomerular filtration|transmembrane signaling receptor activity|G protein-coupled receptor activity|plasma membrane|energy reserve metabolic process|cell surface receptor signaling pathway|G protein-coupled receptor signaling pathway|cell surface|membrane|integral component of membrane|regulation of lipid metabolic process|cytoplasmic vesicle|glucose homeostasis|negative regulation of macrophage …
Adgrg1	4788.03446927004	0.0412970492046787	-87.0100888216666	0.0828554312422361	-3.59325991937183	0	0	Down	54.7920907728703	55.425010573821	54.4384515191016	3.31288886430837	3.3851273936652	3.5372699041589	14766	adhesion G protein-coupled receptor G1	GO:0001525,GO:0004888,GO:0004930,GO:0005518,GO:0005576,GO:0005886,GO:0005887,GO:0007155,GO:0007165,GO:0007166,GO:0007186,GO:0007189,GO:0007266,GO:0007275,GO:0007399,GO:0007420,GO:0008201,GO:0008285,GO:0010573,GO:0016020,GO:0016021,GO:0016477,GO:0021796,GO:0021801,GO:0021819,GO:0030154,GO:0035025,GO:0045785,GO:0050840,GO:0061484,GO:0070528,GO:0072520,GO:0097451,GO:2000179,GO:2001223	angiogenesis|transmembrane signaling receptor activity|G protein-coupled receptor activity|collagen binding|extracellular region|plasma membrane|integral component of plasma membrane|cell adhesion|signal transduction|cell surface receptor signaling pathway|G protein-coupled receptor signaling pathway|adenylate cyclase-activating G protein-coupled receptor signaling pathway|Rho protein signal tran…
Adgrg2	2.99539362401274	1.51819101694311	-2.50440507006236	0.0716859759492615	-3.80216528015545	0.0122657515765014	0.0160865286620159	Down	0.0457172339862071	0.0657872894126489	0.0652434986301322	0	0	0.00910273784303193	237175	adhesion G protein-coupled receptor G2	GO:0004888,GO:0004930,GO:0005829,GO:0005886,GO:0005887,GO:0007165,GO:0007166,GO:0007186,GO:0007189,GO:0016020,GO:0016021,GO:0016324	transmembrane signaling receptor activity|G protein-coupled receptor activity|cytosol|plasma membrane|integral component of plasma membrane|signal transduction|cell surface receptor signaling pathway|G protein-coupled receptor signaling pathway|adenylate cyclase-activating G protein-coupled receptor signaling pathway|membrane|integral component of membrane|apical plasma membrane
Adgrg5	113.110661908366	0.229561923517287	12.6948392446266	7.53836534074956	2.91425171573924	6.31595007692948e-37	2.11830920086438e-36	Up	0.676043211184678	0.375609647172962	0.614633080908407	2.9022237664181	2.97210003942893	3.56525745249212	382045	adhesion G protein-coupled receptor G5	GO:0004888,GO:0004930,GO:0005886,GO:0005887,GO:0007165,GO:0007166,GO:0007186,GO:0007189,GO:0016020,GO:0016021	transmembrane signaling receptor activity|G protein-coupled receptor activity|plasma membrane|integral component of plasma membrane|signal transduction|cell surface receptor signaling pathway|G protein-coupled receptor signaling pathway|adenylate cyclase-activating G protein-coupled receptor signaling pathway|membrane|integral component of membrane
Adgrg6	155.247264641959	0.170223127704861	9.2943633269033	2.99408586425508	1.58211559553084	1.48089822890767e-20	3.73863041578238e-20	Up	0.758836432821275	0.638917900657183	0.765301435985323	1.41850792427974	1.60085037963001	1.84042403231472	215798	adhesion G protein-coupled receptor G6	GO:0004888,GO:0004930,GO:0005515,GO:0005737,GO:0005886,GO:0005887,GO:0007005,GO:0007165,GO:0007166,GO:0007186,GO:0007189,GO:0009986,GO:0014037,GO:0016020,GO:0016021,GO:0019933,GO:0022011,GO:0042552,GO:0043236,GO:0060347	transmembrane signaling receptor activity|G protein-coupled receptor activity|protein binding|cytoplasm|plasma membrane|integral component of plasma membrane|mitochondrion organization|signal transduction|cell surface receptor signaling pathway|G protein-coupled receptor signaling pathway|adenylate cyclase-activating G protein-coupled receptor signaling pathway|cell surface|Schwann cell different…
Adgrg7	14.1600090891509	0.575375898812161	3.35892134557862	3.81753765729079	1.93264238825166	0.000782473350493011	0.00113112812758322	Up	0.188915174516503	0.0882628961183366	0.0700266594766374	0.238693379835769	0.313888094480235	0.444538725180872	239853	adhesion G protein-coupled receptor G7	GO:0004888,GO:0004930,GO:0005887,GO:0007165,GO:0007166,GO:0007186,GO:0007189,GO:0016020,GO:0016021	transmembrane signaling receptor activity|G protein-coupled receptor activity|integral component of plasma membrane|signal transduction|cell surface receptor signaling pathway|G protein-coupled receptor signaling pathway|adenylate cyclase-activating G protein-coupled receptor signaling pathway|membrane|integral component of membrane
Adgrl1	529.494278290323	0.107054744261529	-23.1874058609078	0.178956170610039	-2.48232180452776	6.1011592733191e-119	4.25695733052806e-118	Down	5.45265190023894	5.99189444538724	6.24501351894161	0.668843619483967	0.871347845795442	0.829887742971013	330814	adhesion G protein-coupled receptor L1	GO:0004888,GO:0004930,GO:0005886,GO:0005887,GO:0007157,GO:0007165,GO:0007166,GO:0007186,GO:0007189,GO:0014069,GO:0015643,GO:0016020,GO:0016021,GO:0016524,GO:0030054,GO:0030246,GO:0030424,GO:0030426,GO:0035584,GO:0042734,GO:0042995,GO:0043005,GO:0045202,GO:0050839,GO:0051965,GO:0090129,GO:0098978,GO:0099056	transmembrane signaling receptor activity|G protein-coupled receptor activity|plasma membrane|integral component of plasma membrane|heterophilic cell-cell adhesion via plasma membrane cell adhesion molecules|signal transduction|cell surface receptor signaling pathway|G protein-coupled receptor signaling pathway|adenylate cyclase-activating G protein-coupled receptor signaling pathway|postsynaptic…
Adgrl2	272.854081450176	0.123722626526904	-10.9587876712671	0.390704561899049	-1.35584999423982	6.03017389551651e-28	1.75565084734991e-27	Down	3.36228320167997	3.09565489475936	3.22320524946579	0.909043325063108	1.00022695234535	0.925852659261552	99633	adhesion G protein-coupled receptor L2	GO:0004888,GO:0004930,GO:0005887,GO:0007165,GO:0007166,GO:0007186,GO:0007189,GO:0007420,GO:0009617,GO:0016020,GO:0016021,GO:0030165,GO:0030246,GO:0043005,GO:0050808,GO:0051965,GO:0098978,GO:0099055	transmembrane signaling receptor activity|G protein-coupled receptor activity|integral component of plasma membrane|signal transduction|cell surface receptor signaling pathway|G protein-coupled receptor signaling pathway|adenylate cyclase-activating G protein-coupled receptor signaling pathway|brain development|response to bacterium|membrane|integral component of membrane|PDZ domain binding|carbo…
Adgrl3	21.9674481504141	0.436590889433775	-2.85029816516501	0.422079243461856	-1.24441421108085	0.00436782621153208	0.00596590247972812	Down	0.141184398382115	0.117663089840895	0.147807965620114	0.0265168055049126	0.0488184187609792	0.0531832792616679	319387	adhesion G protein-coupled receptor L3	GO:0001764,GO:0004888,GO:0004930,GO:0005509,GO:0005515,GO:0005886,GO:0005887,GO:0005911,GO:0007165,GO:0007166,GO:0007186,GO:0007189,GO:0007416,GO:0007420,GO:0016020,GO:0016021,GO:0030054,GO:0030246,GO:0030424,GO:0031987,GO:0042220,GO:0042995,GO:0046872,GO:0050808,GO:0051965,GO:0098742,GO:0098978	neuron migration|transmembrane signaling receptor activity|G protein-coupled receptor activity|calcium ion binding|protein binding|plasma membrane|integral component of plasma membrane|cell-cell junction|signal transduction|cell surface receptor signaling pathway|G protein-coupled receptor signaling pathway|adenylate cyclase-activating G protein-coupled receptor signaling pathway|synapse assembly…
Adgrl4	429.889472000426	0.104543748405928	-18.2269935855276	0.26692045408638	-1.90551823160186	3.15177751368647e-74	1.59718049837242e-73	Down	10.3197225013393	10.3501680747477	10.130436709486	1.86864229154325	2.04489760918145	2.25394075574959	170757	adhesion G protein-coupled receptor L4	GO:0004888,GO:0004930,GO:0005509,GO:0005886,GO:0005887,GO:0007165,GO:0007166,GO:0007189,GO:0016020,GO:0016021,GO:0031410,GO:0065003	transmembrane signaling receptor activity|G protein-coupled receptor activity|calcium ion binding|plasma membrane|integral component of plasma membrane|signal transduction|cell surface receptor signaling pathway|adenylate cyclase-activating G protein-coupled receptor signaling pathway|membrane|integral component of membrane|cytoplasmic vesicle|protein-containing complex assembly
Adgrv1	164.193000321024	0.328458309661715	-15.8915091939672	0.0268357822382443	-5.21969824782406	7.25594004713006e-57	3.08996295503849e-56	Down	0.886945549732408	0.904362699920343	0.817324747379103	0.0187842499257466	0.0216140613830751	0.0117732885628992	110789	adhesion G protein-coupled receptor V1	GO:0001965,GO:0002141,GO:0002142,GO:0004888,GO:0004930,GO:0005509,GO:0005515,GO:0005576,GO:0005737,GO:0005886,GO:0007154,GO:0007165,GO:0007166,GO:0007186,GO:0007194,GO:0007275,GO:0007399,GO:0007601,GO:0007605,GO:0009986,GO:0010739,GO:0010855,GO:0016020,GO:0016021,GO:0016787,GO:0017022,GO:0030501,GO:0031647,GO:0032391,GO:0032420,GO:0042995,GO:0043235,GO:0045184,GO:0045202,GO:0045494,GO:0048471,GO:…	G-protein alpha-subunit binding|stereocilia ankle link|stereocilia ankle link complex|transmembrane signaling receptor activity|G protein-coupled receptor activity|calcium ion binding|protein binding|extracellular region|cytoplasm|plasma membrane|cell communication|signal transduction|cell surface receptor signaling pathway|G protein-coupled receptor signaling pathway|negative regulation of adeny…
Adh1	59.3628189980056	0.290734477035849	-7.03086173962479	0.242471332002352	-2.04411391098117	2.05261825084376e-12	4.26985215622726e-12	Down	3.39480973135437	4.36173686642178	4.95487349553805	0.842546010989579	0.740325571017677	0.729706912500409	11522	alcohol dehydrogenase 1 (class I)	GO:0001523,GO:0004022,GO:0004024,GO:0004745,GO:0005622,GO:0005654,GO:0005737,GO:0005739,GO:0005829,GO:0005886,GO:0006068,GO:0006069,GO:0008270,GO:0016491,GO:0032526,GO:0033574,GO:0035276,GO:0036094,GO:0042572,GO:0042573,GO:0042802,GO:0046186,GO:0046872,GO:0048149,GO:0048545,GO:0051287	retinoid metabolic process|alcohol dehydrogenase (NAD+) activity|alcohol dehydrogenase activity, zinc-dependent|NAD-retinol dehydrogenase activity|intracellular anatomical structure|nucleoplasm|cytoplasm|mitochondrion|cytosol|plasma membrane|ethanol catabolic process|ethanol oxidation|zinc ion binding|oxidoreductase activity|response to retinoic acid|response to testosterone|ethanol binding|small…	mmu00010,mmu00071,mmu00350,mmu00620,mmu00830,mmu00980,mmu00982,mmu05204	Glycolysis / Gluconeogenesis|Fatty acid degradation|Tyrosine metabolism|Pyruvate metabolism|Retinol metabolism|Metabolism of xenobiotics by cytochrome P450|Drug metabolism - cytochrome P450|Chemical carcinogenesis
Adhfe1	79.5279126368706	0.300470981686946	-11.0167723347706	0.100814817391373	-3.31022039845011	3.17230965963973e-28	9.28676506810619e-28	Down	3.00612226683661	2.47189852346778	2.40308187270007	0.235603901705158	0.187960711845446	0.173263793118202	76187	alcohol dehydrogenase, iron containing, 1	GO:0004022,GO:0005739,GO:0006539,GO:0016491,GO:0046872,GO:0047988	alcohol dehydrogenase (NAD+) activity|mitochondrion|glutamate catabolic process via 2-oxoglutarate|oxidoreductase activity|metal ion binding|hydroxyacid-oxoacid transhydrogenase activity
Adi1	511.965099465354	0.0888062029115823	-12.3809418599639	0.46667677145206	-1.09950443505246	3.31430295534114e-35	1.08117461454555e-34	Down	24.9273654751169	26.6825159830485	26.0346251073088	8.96381940743632	9.37118899160851	8.82859661831413	104923	acireductone dioxygenase 1	GO:0005634,GO:0005737,GO:0005886,GO:0006555,GO:0008652,GO:0009086,GO:0010309,GO:0016020,GO:0016491,GO:0019509,GO:0046872,GO:0051213	nucleus|cytoplasm|plasma membrane|methionine metabolic process|cellular amino acid biosynthetic process|methionine biosynthetic process|acireductone dioxygenase [iron(II)-requiring] activity|membrane|oxidoreductase activity|L-methionine salvage from methylthioadenosine|metal ion binding|dioxygenase activity	mmu00270	Cysteine and methionine metabolism
Ado	543.442261694554	0.0908183393346255	14.9643756660968	2.56514387591125	1.35903974717439	1.2549610015324e-50	5.01168879842158e-50	Up	4.29213962846533	4.71166600449138	3.78031713716301	8.03917615594644	8.33357002246316	8.21922754148927	211488	2-aminoethanethiol (cysteamine) dioxygenase	GO:0005515,GO:0005739,GO:0016491,GO:0016702,GO:0046872,GO:0047800,GO:0051213	protein binding|mitochondrion|oxidoreductase activity|oxidoreductase activity, acting on single donors with incorporation of molecular oxygen, incorporation of two atoms of oxygen|metal ion binding|cysteamine dioxygenase activity|dioxygenase activity	mmu00430	Taurine and hypotaurine metabolism
Adora1	51.0196527591266	0.330713627008156	-6.99781321017251	0.201064155136872	-2.31427218786174	2.59988382793476e-12	5.39212666183042e-12	Down	1.1218039974187	0.998630222616283	0.816804660389095	0.159095216847011	0.201368868914424	0.0797721028764444	11539	adenosine A1 receptor	GO:0000186,GO:0001609,GO:0001659,GO:0001664,GO:0001666,GO:0001883,GO:0001973,GO:0002087,GO:0002674,GO:0002686,GO:0002793,GO:0003084,GO:0003085,GO:0003093,GO:0004930,GO:0005515,GO:0005783,GO:0005886,GO:0006612,GO:0007165,GO:0007186,GO:0007193,GO:0008285,GO:0012505,GO:0014050,GO:0014069,GO:0016020,GO:0016021,GO:0016042,GO:0016323,GO:0030425,GO:0030673,GO:0031072,GO:0031683,GO:0032229,GO:0032244,GO:…	activation of MAPKK activity|G protein-coupled adenosine receptor activity|temperature homeostasis|G protein-coupled receptor binding|response to hypoxia|purine nucleoside binding|G protein-coupled adenosine receptor signaling pathway|regulation of respiratory gaseous exchange by nervous system process|negative regulation of acute inflammatory response|negative regulation of leukocyte migration|p…	mmu04022,mmu04024,mmu04071,mmu04080,mmu04923,mmu04924,mmu05032	cGMP-PKG signaling pathway|cAMP signaling pathway|Sphingolipid signaling pathway|Neuroactive ligand-receptor interaction|Regulation of lipolysis in adipocytes|Renin secretion|Morphine addiction
Adora2a	189.006676044221	0.167346279818847	15.4125235134248	5.97620017524926	2.57922847259214	1.34841705649033e-53	5.55140626864274e-53	Up	1.26672454730845	0.96235937760222	1.19768422485314	5.66802379252533	4.83165896737157	4.8798497503985	11540	adenosine A2a receptor	GO:0001609,GO:0001963,GO:0001973,GO:0001975,GO:0004930,GO:0005882,GO:0005886,GO:0005887,GO:0006355,GO:0006469,GO:0007165,GO:0007186,GO:0007189,GO:0007205,GO:0007271,GO:0007626,GO:0008285,GO:0012505,GO:0014049,GO:0014057,GO:0014061,GO:0014069,GO:0016020,GO:0016021,GO:0019899,GO:0030424,GO:0030425,GO:0030673,GO:0031000,GO:0031802,GO:0032230,GO:0032279,GO:0035249,GO:0035810,GO:0035815,GO:0040013,GO:…	G protein-coupled adenosine receptor activity|synaptic transmission, dopaminergic|G protein-coupled adenosine receptor signaling pathway|response to amphetamine|G protein-coupled receptor activity|intermediate filament|plasma membrane|integral component of plasma membrane|regulation of transcription, DNA-templated|negative regulation of protein kinase activity|signal transduction|G protein-couple…	mmu04015,mmu04020,mmu04024,mmu04080,mmu04270,mmu05012,mmu05034	Rap1 signaling pathway|Calcium signaling pathway|cAMP signaling pathway|Neuroactive ligand-receptor interaction|Vascular smooth muscle contraction|Parkinson disease|Alcoholism
Adora2b	518.003904865975	0.105949531093669	21.2800386623949	4.77205317122544	2.25461011793589	1.73799040171172e-100	1.07094526180292e-99	Up	7.32740157517543	5.21182828596552	5.58702803806221	20.6588676442379	22.0434978533084	22.2344837002729	11541	adenosine A2b receptor	GO:0001609,GO:0001938,GO:0001973,GO:0002882,GO:0004930,GO:0005886,GO:0007165,GO:0007186,GO:0007189,GO:0008284,GO:0008285,GO:0009986,GO:0010575,GO:0010595,GO:0010701,GO:0010753,GO:0010893,GO:0010906,GO:0016020,GO:0016021,GO:0031284,GO:0031668,GO:0032722,GO:0032755,GO:0032966,GO:0033605,GO:0043306,GO:0043950,GO:0045202,GO:0060087,GO:0098685,GO:0098978,GO:1990776,GO:2000300	G protein-coupled adenosine receptor activity|positive regulation of endothelial cell proliferation|G protein-coupled adenosine receptor signaling pathway|positive regulation of chronic inflammatory response to non-antigenic stimulus|G protein-coupled receptor activity|plasma membrane|signal transduction|G protein-coupled receptor signaling pathway|adenylate cyclase-activating G protein-coupled r…	mmu04015,mmu04020,mmu04080,mmu04270,mmu05034	Rap1 signaling pathway|Calcium signaling pathway|Neuroactive ligand-receptor interaction|Vascular smooth muscle contraction|Alcoholism
Adora3	202.802669764058	0.14860486052861	-11.3827288568023	0.309598667176394	-1.69152883420008	5.09791498031926e-30	1.53920040732315e-29	Down	8.54451633934876	8.29074369864077	7.50218895989374	1.80960748336103	1.97811033234156	1.86008230944067	11542	adenosine A3 receptor	GO:0001609,GO:0001973,GO:0002553,GO:0002687,GO:0005886,GO:0005887,GO:0008285,GO:0014068,GO:0030336,GO:0031594,GO:0032088,GO:0043306,GO:0045202,GO:0050729,GO:0050850,GO:0070257	G protein-coupled adenosine receptor activity|G protein-coupled adenosine receptor signaling pathway|histamine secretion by mast cell|positive regulation of leukocyte migration|plasma membrane|integral component of plasma membrane|negative regulation of cell population proliferation|positive regulation of phosphatidylinositol 3-kinase signaling|negative regulation of cell migration|neuromuscular …	mmu04022,mmu04071,mmu04080	cGMP-PKG signaling pathway|Sphingolipid signaling pathway|Neuroactive ligand-receptor interaction
Adprh	2248.20491873733	0.0462957025370252	26.0934961493499	2.31019836824376	1.20801673588132	4.32128365682594e-150	3.57563284664758e-149	Up	55.1053185254891	54.1840287841215	50.6386640362733	88.6339000761381	95.1925330855241	93.2687565524977	11544	ADP-ribosylarginine hydrolase	GO:0000287,GO:0003875,GO:0005615,GO:0005829,GO:0006464,GO:0016787,GO:0030955,GO:0046872,GO:0051725	magnesium ion binding|ADP-ribosylarginine hydrolase activity|extracellular space|cytosol|cellular protein modification process|hydrolase activity|potassium ion binding|metal ion binding|protein de-ADP-ribosylation
Adra1b	4.5449163719272	1.47951035446366	-3.69239215209568	0.0226721902256173	-5.46293242176592	0.000222154558475677	0.000332856858151197	Down	0.208836607490317	0.0286206423580016	0.198688470068373	0	0	0	11548	adrenergic receptor, alpha 1b	GO:0001974,GO:0001975,GO:0001987,GO:0001996,GO:0001997,GO:0004930,GO:0004935,GO:0004937,GO:0005634,GO:0005737,GO:0005886,GO:0005887,GO:0006937,GO:0007165,GO:0007186,GO:0007200,GO:0007204,GO:0007267,GO:0007512,GO:0007626,GO:0008542,GO:0009725,GO:0014704,GO:0016020,GO:0016021,GO:0019229,GO:0030315,GO:0031965,GO:0035024,GO:0035265,GO:0042593,GO:0043278,GO:0043410,GO:0045818,GO:0045819,GO:0045907,GO:…	blood vessel remodeling|response to amphetamine|vasoconstriction of artery involved in baroreceptor response to lowering of systemic arterial blood pressure|positive regulation of heart rate by epinephrine-norepinephrine|positive regulation of the force of heart contraction by epinephrine-norepinephrine|G protein-coupled receptor activity|adrenergic receptor activity|alpha1-adrenergic receptor ac…	mmu04020,mmu04022,mmu04080,mmu04261,mmu04270,mmu04970	Calcium signaling pathway|cGMP-PKG signaling pathway|Neuroactive ligand-receptor interaction|Adrenergic signaling in cardiomyocytes|Vascular smooth muscle contraction|Salivary secretion
Adra2a	20.6040678750783	0.620598980960156	-5.3944203409885	0.0982246024290399	-3.3477717664882	6.87451163309997e-08	1.22113337269229e-07	Down	0.841761818762796	0.53702900252624	0.503001645453897	0	0.106101593268453	0.0288970372664671	11551	adrenergic receptor, alpha 2a	GO:0001819,GO:0002526,GO:0004930,GO:0004935,GO:0004938,GO:0005515,GO:0005737,GO:0005886,GO:0005887,GO:0006260,GO:0006940,GO:0007165,GO:0007186,GO:0007565,GO:0016020,GO:0016021,GO:0019229,GO:0019901,GO:0030168,GO:0030335,GO:0031696,GO:0031996,GO:0032147,GO:0032148,GO:0032795,GO:0032870,GO:0035624,GO:0042593,GO:0042596,GO:0042803,GO:0043025,GO:0043235,GO:0043406,GO:0043410,GO:0043679,GO:0045202,GO:…	positive regulation of cytokine production|acute inflammatory response|G protein-coupled receptor activity|adrenergic receptor activity|alpha2-adrenergic receptor activity|protein binding|cytoplasm|plasma membrane|integral component of plasma membrane|DNA replication|regulation of smooth muscle contraction|signal transduction|G protein-coupled receptor signaling pathway|female pregnancy|membrane|…	mmu04022,mmu04080	cGMP-PKG signaling pathway|Neuroactive ligand-receptor interaction
Adra2c	17.7011446086642	1.24340055397137	-5.18512793271163	0.0114604623328597	-6.44719094394607	2.15866633182976e-07	3.75679889445332e-07	Down	0.70980937735358	0.746955807731672	0.585734248802474	0	0.0154441187199703	0	11553	adrenergic receptor, alpha 2c	GO:0004930,GO:0004935,GO:0004938,GO:0005737,GO:0005886,GO:0005887,GO:0006940,GO:0007165,GO:0007186,GO:0007565,GO:0016020,GO:0016021,GO:0019229,GO:0030168,GO:0030424,GO:0031694,GO:0032148,GO:0035624,GO:0042803,GO:0043025,GO:0043410,GO:0043679,GO:0045666,GO:0045907,GO:0046982,GO:0051379,GO:0051930,GO:0070473,GO:0071875,GO:0071880,GO:0098978,GO:0099055,GO:0099061	G protein-coupled receptor activity|adrenergic receptor activity|alpha2-adrenergic receptor activity|cytoplasm|plasma membrane|integral component of plasma membrane|regulation of smooth muscle contraction|signal transduction|G protein-coupled receptor signaling pathway|female pregnancy|membrane|integral component of membrane|regulation of vasoconstriction|platelet activation|axon|alpha-2A adrener…	mmu04022,mmu04080	cGMP-PKG signaling pathway|Neuroactive ligand-receptor interaction
Adrb1	316.74618379829	0.126098596853195	-18.2946868253003	0.202089414699049	-2.306934338539	9.12238359494543e-75	4.64195684968274e-74	Down	10.7773180557643	10.5282740341815	11.0586439930903	1.71539934163497	1.5464989150673	1.64930268796475	11554	adrenergic receptor, beta 1	GO:0001996,GO:0001997,GO:0002024,GO:0002025,GO:0003061,GO:0003084,GO:0004930,GO:0004935,GO:0004940,GO:0005085,GO:0005515,GO:0005634,GO:0005737,GO:0005768,GO:0005769,GO:0005886,GO:0005887,GO:0005980,GO:0006915,GO:0007165,GO:0007186,GO:0007189,GO:0007266,GO:0007613,GO:0009409,GO:0010460,GO:0016020,GO:0016021,GO:0019233,GO:0030165,GO:0031649,GO:0031694,GO:0033365,GO:0035811,GO:0040015,GO:0042060,GO:…	positive regulation of heart rate by epinephrine-norepinephrine|positive regulation of the force of heart contraction by epinephrine-norepinephrine|diet induced thermogenesis|norepinephrine-epinephrine-mediated vasodilation involved in regulation of systemic arterial blood pressure|positive regulation of the force of heart contraction by norepinephrine|positive regulation of systemic arterial blo…	mmu04020,mmu04022,mmu04024,mmu04080,mmu04261,mmu04540,mmu04923,mmu04924,mmu04970,mmu05414	Calcium signaling pathway|cGMP-PKG signaling pathway|cAMP signaling pathway|Neuroactive ligand-receptor interaction|Adrenergic signaling in cardiomyocytes|Gap junction|Regulation of lipolysis in adipocytes|Renin secretion|Salivary secretion|Dilated cardiomyopathy
Adrb3	4.83221411007373	1.44422428395375	-3.84408947153708	0.0213188382996139	-5.5517273644848	0.00012100085724526	0.000184146270793863	Down	0.354834611731647	0.0767832298782047	0.190371369534362	0	0	0	11556	adrenergic receptor, beta 3	GO:0002024,GO:0002025,GO:0004930,GO:0004935,GO:0004939,GO:0005634,GO:0005886,GO:0005887,GO:0007165,GO:0007186,GO:0007189,GO:0007190,GO:0009409,GO:0015052,GO:0016020,GO:0016021,GO:0031649,GO:0031699,GO:0040015,GO:0042755,GO:0042803,GO:0043235,GO:0043410,GO:0050873,GO:0051379,GO:0051380,GO:0071880,GO:0120162	diet induced thermogenesis|norepinephrine-epinephrine-mediated vasodilation involved in regulation of systemic arterial blood pressure|G protein-coupled receptor activity|adrenergic receptor activity|beta-adrenergic receptor activity|nucleus|plasma membrane|integral component of plasma membrane|signal transduction|G protein-coupled receptor signaling pathway|adenylate cyclase-activating G protein…	mmu04020,mmu04022,mmu04080,mmu04714,mmu04923,mmu04924,mmu04970	Calcium signaling pathway|cGMP-PKG signaling pathway|Neuroactive ligand-receptor interaction|Thermogenesis|Regulation of lipolysis in adipocytes|Renin secretion|Salivary secretion
Adssl1	2352.3543228102	0.0526747874789166	62.8332534622395	9.91579381370879	3.30972827273237	0	0	Up	14.032280859073	15.8500350326221	14.980749304947	113.151542896153	110.666242578182	109.74559085665	11565	adenylosuccinate synthetase like 1	GO:0000166,GO:0003924,GO:0004019,GO:0005515,GO:0005525,GO:0005737,GO:0006163,GO:0006164,GO:0006167,GO:0006531,GO:0009168,GO:0016020,GO:0016874,GO:0042802,GO:0044208,GO:0046040,GO:0046872,GO:0051015	nucleotide binding|GTPase activity|adenylosuccinate synthase activity|protein binding|GTP binding|cytoplasm|purine nucleotide metabolic process|purine nucleotide biosynthetic process|AMP biosynthetic process|aspartate metabolic process|purine ribonucleoside monophosphate biosynthetic process|membrane|ligase activity|identical protein binding|'de novo' AMP biosynthetic process|IMP metabolic proces…	mmu00230,mmu00250	Purine metabolism|Alanine, aspartate and glutamate metabolism
Adtrp	15.2500159389485	0.725466318724284	-5.04009041038862	0.0793065681057627	-3.6564158360622	4.65311972998103e-07	7.97720461863057e-07	Down	0.653483313168135	0.513644856770593	0.7053218621468	0.0381613526896547	0.0351282302037447	0.0382690493528889	109254	androgen dependent TFPI regulating protein	GO:0001934,GO:0002042,GO:0002686,GO:0003332,GO:0005886,GO:0005901,GO:0006629,GO:0009986,GO:0010628,GO:0016020,GO:0016021,GO:0016787,GO:0030195,GO:0042758,GO:0043491,GO:0050709,GO:0140052,GO:1903038,GO:2000402	positive regulation of protein phosphorylation|cell migration involved in sprouting angiogenesis|negative regulation of leukocyte migration|negative regulation of extracellular matrix constituent secretion|plasma membrane|caveola|lipid metabolic process|cell surface|positive regulation of gene expression|membrane|integral component of membrane|hydrolase activity|negative regulation of blood coagu…
Aebp1	541.450699031772	0.118718924341303	-28.5716941175163	0.095258999585779	-3.39200079224027	1.5105142578924e-179	1.42810632027247e-178	Down	11.8992176954297	11.3578497625984	11.2021336721112	1.01368145343193	0.729860277151278	0.724663749362448	11568	AE binding protein 1	GO:0000122,GO:0000977,GO:0001227,GO:0003677,GO:0004180,GO:0004181,GO:0005516,GO:0005518,GO:0005576,GO:0005615,GO:0005634,GO:0005737,GO:0006355,GO:0006508,GO:0006518,GO:0008270,GO:0016485,GO:1904026	negative regulation of transcription by RNA polymerase II|RNA polymerase II transcription regulatory region sequence-specific DNA binding|DNA-binding transcription repressor activity, RNA polymerase II-specific|DNA binding|carboxypeptidase activity|metallocarboxypeptidase activity|calmodulin binding|collagen binding|extracellular region|extracellular space|nucleus|cytoplasm|regulation of transcri…
Aen	419.2866751186	0.0977126672790649	13.1356724036736	2.43432465566475	1.28352158706695	2.05656479893151e-39	7.13722683695213e-39	Up	3.04146359280545	2.93013085759628	2.94912127366779	5.21819833201974	5.34577274507621	5.72878664330546	68048	apoptosis enhancing nuclease	GO:0003676,GO:0004518,GO:0004527,GO:0005634,GO:0005654,GO:0005730,GO:0006915,GO:0006974,GO:0010212,GO:0016787,GO:0031965,GO:0042771	nucleic acid binding|nuclease activity|exonuclease activity|nucleus|nucleoplasm|nucleolus|apoptotic process|cellular response to DNA damage stimulus|response to ionizing radiation|hydrolase activity|nuclear membrane|intrinsic apoptotic signaling pathway in response to DNA damage by p53 class mediator
Afap1l1	532.597167761076	0.0905887898326382	-16.4394806809183	0.356201954973184	-1.48923266036142	9.97701973476366e-61	4.43799613925539e-60	Down	14.8974450042161	14.3819863254987	13.7288469712228	3.70522848727265	3.77357503181925	4.01610225715577	106877	actin filament associated protein 1-like 1	GO:0005515,GO:0005737,GO:0005829,GO:0005856,GO:0017124,GO:0030054,GO:0042995	protein binding|cytoplasm|cytosol|cytoskeleton|SH3 domain binding|cell junction|cell projection
Afap1l2	168.077307322238	0.174600262286673	-11.8400990577938	0.238608211645211	-2.06728440099099	2.421667722687e-32	7.57357738756955e-32	Down	3.6054313912593	3.81243791880556	3.36995463267501	0.52602805766328	0.78948675937444	0.607786236078127	226250	actin filament associated protein 1-like 2	GO:0005515,GO:0005737,GO:0005829,GO:0005886,GO:0006954,GO:0007346,GO:0009966,GO:0017124,GO:0030296,GO:0032675,GO:0032757,GO:0035591,GO:0042169,GO:0045742,GO:0045893	protein binding|cytoplasm|cytosol|plasma membrane|inflammatory response|regulation of mitotic cell cycle|regulation of signal transduction|SH3 domain binding|protein tyrosine kinase activator activity|regulation of interleukin-6 production|positive regulation of interleukin-8 production|signaling adaptor activity|SH2 domain binding|positive regulation of epidermal growth factor receptor signaling…
Aff1	2303.52330454157	0.0429742228968508	36.3006863276103	2.94852573369907	1.55999378555139	1.57807762447987e-288	2.21180037578415e-287	Up	8.01446784637506	8.21878534903214	8.51450303381427	18.135306679016	18.2845816309333	18.3089549717291	17355	AF4/FMR2 family, member 1	GO:0003700,GO:0005634,GO:0006351,GO:0008023,GO:0010468,GO:0032783,GO:0045893	DNA-binding transcription factor activity|nucleus|transcription, DNA-templated|transcription elongation factor complex|regulation of gene expression|super elongation complex|positive regulation of transcription, DNA-templated	mmu05202	Transcriptional misregulation in cancer	AF-4
Aff2	185.935168825581	0.287042842860999	-16.9494460282515	0.0343102352276352	-4.86521717286839	1.94275684860017e-64	9.04732408246387e-64	Down	1.18777446485584	1.20454425052469	1.5442230145568	0.04413962077466	0.0261201448465263	0.0316172778176999	14266	AF4/FMR2 family, member 2	GO:0002151,GO:0003723,GO:0005634,GO:0006397,GO:0007611,GO:0008380,GO:0010468,GO:0010629,GO:0016607,GO:0032783,GO:0035063,GO:0043484	G-quadruplex RNA binding|RNA binding|nucleus|mRNA processing|learning or memory|RNA splicing|regulation of gene expression|negative regulation of gene expression|nuclear speck|super elongation complex|nuclear speck organization|regulation of RNA splicing			AF-4
Aff3	124.046423074377	0.223619571215494	-13.2909532031095	0.127439352206976	-2.97211725632455	2.61229013935366e-40	9.17546094671199e-40	Down	1.39932613206579	1.30858145004736	1.4543916467909	0.141641426431416	0.115339294174911	0.142041158304823	16764	AF4/FMR2 family, member 3	GO:0003677,GO:0003690,GO:0003700,GO:0005634,GO:0005654,GO:0005829,GO:0006351,GO:0006355,GO:0010468,GO:0016604,GO:0032783,GO:0034612,GO:0035116	DNA binding|double-stranded DNA binding|DNA-binding transcription factor activity|nucleus|nucleoplasm|cytosol|transcription, DNA-templated|regulation of transcription, DNA-templated|regulation of gene expression|nuclear body|super elongation complex|response to tumor necrosis factor|embryonic hindlimb morphogenesis			AF-4
Afm	8.7040370074913	1.31078010354566	-4.88173170037777	0.0118507585430917	-6.39887678370331	1.05158268685118e-06	1.77688115170349e-06	Down	0.427670931897084	0.659378834621734	0.517693379090823	0	0	0	280662	afamin	GO:0005504,GO:0005576,GO:0005615,GO:0005737,GO:0006810,GO:0008270,GO:0008431,GO:0015031,GO:0050821,GO:0051180,GO:0071693	fatty acid binding|extracellular region|extracellular space|cytoplasm|transport|zinc ion binding|vitamin E binding|protein transport|protein stabilization|vitamin transport|protein transport within extracellular region
Agbl2	141.82263663333	0.301131743511826	-15.2795094053765	0.0412019004169913	-4.60114530724638	1.04726140622544e-52	4.26974808590714e-52	Down	3.18720822944695	2.72834391608271	3.17979902106555	0.115407482089954	0.0531173597416723	0.11573317811112	271813	ATP/GTP binding protein-like 2	GO:0004180,GO:0004181,GO:0005737,GO:0005814,GO:0005829,GO:0005856,GO:0006508,GO:0008233,GO:0008237,GO:0008270,GO:0016787,GO:0035610,GO:0036064,GO:0042995,GO:0046872	carboxypeptidase activity|metallocarboxypeptidase activity|cytoplasm|centriole|cytosol|cytoskeleton|proteolysis|peptidase activity|metallopeptidase activity|zinc ion binding|hydrolase activity|protein side chain deglutamylation|ciliary basal body|cell projection|metal ion binding
Agbl3	60.7992210084945	0.360493440091389	-9.94195097020337	0.0833884795456948	-3.58400810646853	2.7341888525918e-23	7.31528290132482e-23	Down	0.775710545661991	0.691012334422186	0.755587730201843	0.0399302608092262	0.0315056081223464	0.0686450564195132	76223	ATP/GTP binding protein-like 3	GO:0004180,GO:0004181,GO:0005737,GO:0005829,GO:0006508,GO:0008233,GO:0008237,GO:0008270,GO:0016787,GO:0035610,GO:0046872	carboxypeptidase activity|metallocarboxypeptidase activity|cytoplasm|cytosol|proteolysis|peptidase activity|metallopeptidase activity|zinc ion binding|hydrolase activity|protein side chain deglutamylation|metal ion binding
Agbl4	39.3330057362615	0.69891087838594	-7.67677475583903	0.0242582386399952	-5.36538138777447	1.63143920264434e-14	3.58804343838283e-14	Down	0.786528313688255	0.731851921913568	0.675165126755447	0.0164383768019775	0.0226977443320152	0	78933	ATP/GTP binding protein-like 4	GO:0004180,GO:0004181,GO:0005515,GO:0005737,GO:0005794,GO:0005814,GO:0005829,GO:0005856,GO:0006508,GO:0008233,GO:0008237,GO:0008270,GO:0008285,GO:0015631,GO:0016787,GO:0021954,GO:0035608,GO:0035609,GO:0035610,GO:0036064,GO:0042995,GO:0046872,GO:0051607,GO:0098930,GO:0098957,GO:0098958,GO:0120222,GO:2000060	carboxypeptidase activity|metallocarboxypeptidase activity|protein binding|cytoplasm|Golgi apparatus|centriole|cytosol|cytoskeleton|proteolysis|peptidase activity|metallopeptidase activity|zinc ion binding|negative regulation of cell population proliferation|tubulin binding|hydrolase activity|central nervous system neuron development|protein deglutamylation|C-terminal protein deglutamylation|prot…
Agbl5	211.56951351696	0.143570046350585	-9.98159233321231	0.370345144097861	-1.43305767393193	1.83498018917763e-23	4.92761570801347e-23	Down	3.61407935685978	3.51425494871227	3.80965514075627	0.937736947779677	1.15406646561079	0.940383372320456	231093	ATP/GTP binding protein-like 5	GO:0004180,GO:0004181,GO:0005634,GO:0005737,GO:0005829,GO:0005856,GO:0006508,GO:0008233,GO:0008237,GO:0008270,GO:0015630,GO:0015631,GO:0016787,GO:0030496,GO:0035608,GO:0035610,GO:0035611,GO:0045171,GO:0046872,GO:0051607,GO:0072686	carboxypeptidase activity|metallocarboxypeptidase activity|nucleus|cytoplasm|cytosol|cytoskeleton|proteolysis|peptidase activity|metallopeptidase activity|zinc ion binding|microtubule cytoskeleton|tubulin binding|hydrolase activity|midbody|protein deglutamylation|protein side chain deglutamylation|protein branching point deglutamylation|intercellular bridge|metal ion binding|defense response to v…
Agmo	270.65925348269	0.245266778095973	-20.6561648851645	0.0298469845011982	-5.06627100920346	8.59237057756004e-95	5.12080929087111e-94	Down	15.2967530943521	14.4043860667148	14.1619589220879	0.432506723631788	0.287538643826263	0.265055583202767	319660	alkylglycerol monooxygenase	GO:0005506,GO:0005783,GO:0006643,GO:0008610,GO:0016020,GO:0016021,GO:0016491,GO:0046485,GO:0050479	iron ion binding|endoplasmic reticulum|membrane lipid metabolic process|lipid biosynthetic process|membrane|integral component of membrane|oxidoreductase activity|ether lipid metabolic process|glyceryl-ether monooxygenase activity
Ago2	1513.67530545339	0.0514358216422622	22.5379398855367	2.23342445415432	1.15925745613649	1.76334530572901e-112	1.17935250292751e-111	Up	7.08646500578685	7.42224025582286	7.21682667277963	12.419921334578	11.9063136180147	12.0730821403401	239528	argonaute RISC catalytic subunit 2	GO:0000340,GO:0000932,GO:0000993,GO:0001046,GO:0003676,GO:0003723,GO:0003725,GO:0003727,GO:0003729,GO:0004518,GO:0004519,GO:0004521,GO:0005515,GO:0005634,GO:0005737,GO:0005739,GO:0005829,GO:0005844,GO:0005845,GO:0006355,GO:0006417,GO:0007275,GO:0008022,GO:0009791,GO:0010501,GO:0010586,GO:0010628,GO:0016442,GO:0016787,GO:0030154,GO:0030425,GO:0031047,GO:0031054,GO:0035087,GO:0035196,GO:0035197,GO:…	RNA 7-methylguanosine cap binding|P-body|RNA polymerase II complex binding|core promoter sequence-specific DNA binding|nucleic acid binding|RNA binding|double-stranded RNA binding|single-stranded RNA binding|mRNA binding|nuclease activity|endonuclease activity|endoribonuclease activity|protein binding|nucleus|cytoplasm|mitochondrion|cytosol|polysome|mRNA cap binding complex|regulation of transcri…
Agpat3	1857.99428521301	0.0465175643179115	-23.421394567443	0.469922181020411	-1.08950622820621	2.58746476340861e-121	1.83255815557371e-120	Down	21.409853356968	21.0302770312318	21.2361925702032	7.46918607083446	7.56307615327812	7.41027203332542	28169	1-acylglycerol-3-phosphate O-acyltransferase 3	GO:0003841,GO:0005634,GO:0005635,GO:0005783,GO:0005789,GO:0006629,GO:0008654,GO:0012505,GO:0016020,GO:0016021,GO:0016740,GO:0016746,GO:0042171	1-acylglycerol-3-phosphate O-acyltransferase activity|nucleus|nuclear envelope|endoplasmic reticulum|endoplasmic reticulum membrane|lipid metabolic process|phospholipid biosynthetic process|endomembrane system|membrane|integral component of membrane|transferase activity|acyltransferase activity|lysophosphatidic acid acyltransferase activity	mmu00561,mmu00564,mmu04072	Glycerolipid metabolism|Glycerophospholipid metabolism|Phospholipase D signaling pathway
Agt	18.847708979724	0.637707679061987	-5.55666755466051	0.0857612908057284	-3.54352956960161	2.74973759550085e-08	4.97287009631156e-08	Down	1.11956321115472	0.978141207547362	1.2553665826529	0.0555720993077727	0.10231028827854	0.0557289315278734	11606	angiotensinogen (serpin peptidase inhibitor, clade A, member 8)	GO:0000187,GO:0001543,GO:0001568,GO:0001658,GO:0001819,GO:0001822,GO:0001991,GO:0001998,GO:0001999,GO:0002018,GO:0002019,GO:0002027,GO:0002035,GO:0003014,GO:0003051,GO:0003331,GO:0004867,GO:0005179,GO:0005615,GO:0005737,GO:0006606,GO:0006883,GO:0007160,GO:0007166,GO:0007186,GO:0007202,GO:0007204,GO:0007250,GO:0007588,GO:0008065,GO:0008217,GO:0008284,GO:0008285,GO:0008306,GO:0009409,GO:0009651,GO:…	activation of MAPK activity|ovarian follicle rupture|blood vessel development|branching involved in ureteric bud morphogenesis|positive regulation of cytokine production|kidney development|regulation of systemic arterial blood pressure by circulatory renin-angiotensin|angiotensin-mediated vasoconstriction involved in regulation of systemic arterial blood pressure|renal response to blood flow invo…	mmu04072,mmu04080,mmu04261,mmu04270,mmu04614,mmu04924,mmu04925,mmu04927,mmu04931,mmu04933,mmu04934,mmu05200,mmu05410,mmu05414,mmu05415	Phospholipase D signaling pathway|Neuroactive ligand-receptor interaction|Adrenergic signaling in cardiomyocytes|Vascular smooth muscle contraction|Renin-angiotensin system|Renin secretion|Aldosterone synthesis and secretion|Cortisol synthesis and secretion|Insulin resistance|AGE-RAGE signaling pathway in diabetic complications|Cushing syndrome|Pathways in cancer|Hypertrophic cardiomyopathy|Dilat…
Agtr1a	2.25060431993414	1.61366870914372	-2.08072734006903	0.0975574188955869	-3.35760460092923	0.037458870117659	0.0466971855145475	Down	0.13279340053684	0.0909953592414104	0.0902432012174356	0	0	0.0220336950819663	11607	angiotensin II receptor, type 1a	GO:0001568,GO:0001596,GO:0001819,GO:0001822,GO:0001921,GO:0001991,GO:0002001,GO:0002018,GO:0002019,GO:0002035,GO:0004930,GO:0004945,GO:0005515,GO:0005737,GO:0005768,GO:0005794,GO:0005886,GO:0006885,GO:0006954,GO:0007165,GO:0007186,GO:0007200,GO:0007204,GO:0007266,GO:0007507,GO:0008284,GO:0010873,GO:0012505,GO:0016020,GO:0016021,GO:0016323,GO:0019229,GO:0019722,GO:0019901,GO:0030425,GO:0031410,GO:…	blood vessel development|angiotensin type I receptor activity|positive regulation of cytokine production|kidney development|positive regulation of receptor recycling|regulation of systemic arterial blood pressure by circulatory renin-angiotensin|renin secretion into blood stream|renin-angiotensin regulation of aldosterone production|regulation of renal output by angiotensin|brain renin-angiotensi…	mmu04020,mmu04022,mmu04072,mmu04080,mmu04261,mmu04270,mmu04371,mmu04614,mmu04924,mmu04925,mmu04927,mmu04933,mmu04934,mmu05171,mmu05200,mmu05415	Calcium signaling pathway|cGMP-PKG signaling pathway|Phospholipase D signaling pathway|Neuroactive ligand-receptor interaction|Adrenergic signaling in cardiomyocytes|Vascular smooth muscle contraction|Apelin signaling pathway|Renin-angiotensin system|Renin secretion|Aldosterone synthesis and secretion|Cortisol synthesis and secretion|AGE-RAGE signaling pathway in diabetic complications|Cushing sy…
Agxt2	2.65115724497738	1.56702475908021	-2.98927186817695	0.0388952279149659	-4.68426302905525	0.00279643187366741	0.00387758296254949	Down	0.0929706089767672	0.0955607800749101	0.0947708847647554	0	0	0	268782	alanine-glyoxylate aminotransferase 2	GO:0003824,GO:0005739,GO:0008453,GO:0008483,GO:0009436,GO:0016223,GO:0016740,GO:0019265,GO:0019481,GO:0030170,GO:0045429,GO:0047305	catalytic activity|mitochondrion|alanine-glyoxylate transaminase activity|transaminase activity|glyoxylate catabolic process|beta-alanine-pyruvate transaminase activity|transferase activity|glycine biosynthetic process, by transamination of glyoxylate|L-alanine catabolic process, by transamination|pyridoxal phosphate binding|positive regulation of nitric oxide biosynthetic process|(R)-3-amino-2-m…	mmu00250,mmu00260,mmu00270,mmu00280	Alanine, aspartate and glutamate metabolism|Glycine, serine and threonine metabolism|Cysteine and methionine metabolism|Valine, leucine and isoleucine degradation
Ahcy	470.274540951963	0.0919350954975382	12.3043485348077	2.19041078865907	1.13120145758254	8.58261163191097e-35	2.78499123994056e-34	Up	7.50238326721525	6.7283607469915	7.36601701797213	12.0264535086681	11.478435853276	11.9969180818803	269378	S-adenosylhomocysteine hydrolase	GO:0002439,GO:0004013,GO:0005507,GO:0005515,GO:0005634,GO:0005829,GO:0007584,GO:0019510,GO:0030554,GO:0033353,GO:0042745,GO:0042802,GO:0043005,GO:0043621,GO:0051287	chronic inflammatory response to antigenic stimulus|adenosylhomocysteinase activity|copper ion binding|protein binding|nucleus|cytosol|response to nutrient|S-adenosylhomocysteine catabolic process|adenyl nucleotide binding|S-adenosylmethionine cycle|circadian sleep/wake cycle|identical protein binding|neuron projection|protein self-association|NAD binding	mmu00270	Cysteine and methionine metabolism
Ahcyl2	6241.53227564426	0.0305031636799954	-81.0408488983547	0.180240824244986	-2.47200227871229	0	0	Down	101.97624789195	99.9607188797007	100.35969245011	13.9815353277502	13.3853750574607	13.5175908271603	74340	S-adenosylhomocysteine hydrolase-like 2	GO:0004013,GO:0005737,GO:0005783,GO:0005829,GO:0006730,GO:0016787,GO:0033353,GO:0043005,GO:0043231	adenosylhomocysteinase activity|cytoplasm|endoplasmic reticulum|cytosol|one-carbon metabolic process|hydrolase activity|S-adenosylmethionine cycle|neuron projection|intracellular membrane-bounded organelle	mmu00270	Cysteine and methionine metabolism
Ahdc1	630.436136237099	0.0861040789096385	-19.2612180026126	0.316775039129874	-1.6584694347927	1.13672989312692e-82	6.17988099094316e-82	Down	4.58991599190175	4.72226762483358	5.0694341874132	1.08511565001171	1.20182645099286	1.12719633240207	230793	AT hook, DNA binding motif, containing 1	GO:0003677	DNA binding
Ahi1	309.265903600583	0.11643819625954	-10.6752126183095	0.422492459507104	-1.24300250196304	1.32952804020003e-26	3.77858396056848e-26	Down	5.05032019489657	5.21283367461114	5.64562104577417	1.75900312804011	1.6870653219405	1.59496442715242	52906	Abelson helper integration site 1	GO:0001738,GO:0001750,GO:0001947,GO:0002092,GO:0005515,GO:0005737,GO:0005813,GO:0005814,GO:0005856,GO:0005911,GO:0005912,GO:0005929,GO:0006903,GO:0007169,GO:0007275,GO:0007417,GO:0010628,GO:0010842,GO:0010976,GO:0016192,GO:0030030,GO:0030054,GO:0030154,GO:0030862,GO:0030902,GO:0033365,GO:0034613,GO:0035844,GO:0035845,GO:0036038,GO:0036064,GO:0039008,GO:0042462,GO:0042802,GO:0042995,GO:0043066,GO:…	morphogenesis of a polarized epithelium|photoreceptor outer segment|heart looping|positive regulation of receptor internalization|protein binding|cytoplasm|centrosome|centriole|cytoskeleton|cell-cell junction|adherens junction|cilium|vesicle targeting|transmembrane receptor protein tyrosine kinase signaling pathway|multicellular organism development|central nervous system development|positive reg…
Ahnak	8360.79893617841	0.0309446316706207	107.973727263867	10.1345295898523	3.34120722028443	0	0	Up	4.80580926708985	4.98927158278744	4.89886859154145	36.1651399623288	38.30463279471	37.2048801164559	66395	AHNAK nucleoprotein (desmoyokin)	GO:0005515,GO:0005634,GO:0005737,GO:0005829,GO:0005886,GO:0005911,GO:0015629,GO:0030315,GO:0031982,GO:0042383,GO:0042802,GO:0043034,GO:0043484,GO:0044291,GO:0044548,GO:0045121,GO:0070062,GO:0097493,GO:1901385	protein binding|nucleus|cytoplasm|cytosol|plasma membrane|cell-cell junction|actin cytoskeleton|T-tubule|vesicle|sarcolemma|identical protein binding|costamere|regulation of RNA splicing|cell-cell contact zone|S100 protein binding|membrane raft|extracellular exosome|structural molecule activity conferring elasticity|regulation of voltage-gated calcium channel activity	mmu05132	Salmonella infection
Ahr	594.51109474667	0.106567557378382	32.7487429434046	11.2351972070374	3.48995354269116	3.16397289070591e-235	3.70087546469246e-234	Up	1.20016809433132	1.09204368697182	1.00279349004813	8.95549842473193	9.28652553539467	9.53900983291182	11622	aryl-hydrocarbon receptor	GO:0000122,GO:0000902,GO:0000976,GO:0000981,GO:0000987,GO:0001094,GO:0001223,GO:0001541,GO:0001568,GO:0001569,GO:0001782,GO:0001889,GO:0001922,GO:0001974,GO:0002260,GO:0002376,GO:0002819,GO:0002841,GO:0003085,GO:0003214,GO:0003243,GO:0003677,GO:0003700,GO:0004879,GO:0005515,GO:0005634,GO:0005667,GO:0005737,GO:0005829,GO:0006355,GO:0006357,GO:0006366,GO:0006805,GO:0007049,GO:0008015,GO:0008134,GO:…	negative regulation of transcription by RNA polymerase II|cell morphogenesis|transcription cis-regulatory region binding|DNA-binding transcription factor activity, RNA polymerase II-specific|cis-regulatory region sequence-specific DNA binding|TFIID-class transcription factor complex binding|transcription coactivator binding|ovarian follicle development|blood vessel development|branching involved …	mmu04659,mmu04934	Th17 cell differentiation|Cushing syndrome	bHLH
Ahsp	2.99329306011801	1.5853802377663	-2.39805034707243	0.0717030536213375	-3.80182162941726	0.0164825995355411	0.0212884144676159	Down	0.768960158799711	1.24203116867011	0.111978606388708	0.109054597320436	0	0	170812	alpha hemoglobin stabilizing protein	GO:0005737,GO:0006457,GO:0030218,GO:0030492,GO:0050821	cytoplasm|protein folding|erythrocyte differentiation|hemoglobin binding|protein stabilization
AI413582	456.158015321955	0.108724264167223	14.5348065150897	2.99029153087216	1.58028614316608	7.29192763009302e-48	2.82175877146104e-47	Up	19.4594750234051	17.0777935071034	14.4323814368069	34.9141684971532	41.2964280799749	38.1020571375308	106672	expressed sequence AI413582	GO:0016020,GO:0016021	membrane|integral component of membrane
AI429214	30.4858304271651	0.471064732866616	-6.00444211040705	0.14078046692603	-2.82848091875196	1.91990897921011e-09	3.61706233578813e-09	Down	1.60016386578492	2.32532857528548	1.15305382750027	0.219111227694352	0.0756359749869295	0.247195788928768	621080	expressed sequence AI429214
AI467606	599.713376678108	0.0862890284569392	12.6253718851604	2.12790106262873	1.08943107387805	1.53016855594854e-36	5.09885989300224e-36	Up	10.9322166991954	11.767064880303	9.79161294009481	16.3647328739046	17.9152057953814	17.5604143064255	101602	expressed sequence AI467606	GO:0016020,GO:0016021	membrane|integral component of membrane
AI593442	3.53804695759999	1.49034504691042	-3.42226054467496	0.0291502273978481	-5.10034905199327	0.00062102772590215	0.000904785356475294	Down	0.0506057247364176	0.0715214577464527	0.0322410313338275	0	0	0	330941	expressed sequence AI593442	GO:0016020,GO:0016021	membrane|integral component of membrane
AI661453	33.5159766946184	0.360226076229483	-3.90521300245821	0.377157872039596	-1.40675955671588	9.41424267012327e-05	0.000144081196727231	Down	0.526291491833507	0.640312932309043	0.635020173272691	0.23458007976876	0.137413371091119	0.139006693972993	224833	expressed sequence AI661453
Aida	820.095140874008	0.0783659552933507	16.8464492623788	2.49698661841188	1.32018808974728	1.11405906694221e-63	5.14314815706521e-63	Up	8.76436443543146	8.11443447887027	9.6534876088831	16.9290620999208	15.3435373139367	17.4506865049173	108909	axin interactor, dorsalization associated	GO:0005515,GO:0005737,GO:0007275,GO:0009953,GO:0016020,GO:0019904,GO:0030178,GO:0031333,GO:0035091,GO:0043254,GO:0043508,GO:0046329,GO:0048264,GO:2000016	protein binding|cytoplasm|multicellular organism development|dorsal/ventral pattern formation|membrane|protein domain specific binding|negative regulation of Wnt signaling pathway|negative regulation of protein-containing complex assembly|phosphatidylinositol binding|regulation of protein-containing complex assembly|negative regulation of JUN kinase activity|negative regulation of JNK cascade|det…
Aif1	3789.82403061858	0.0353550358757616	39.4784813220514	2.63127698441879	1.39576312346171	0	0	Up	126.443414454974	127.310453027174	125.720620964731	244.19505431992	245.795002722574	259.057569297998	11629	allograft inflammatory factor 1	GO:0001726,GO:0001774,GO:0001891,GO:0001934,GO:0003779,GO:0005509,GO:0005515,GO:0005634,GO:0005737,GO:0005829,GO:0005856,GO:0005884,GO:0005886,GO:0006911,GO:0008284,GO:0010629,GO:0014739,GO:0016020,GO:0016601,GO:0030027,GO:0030041,GO:0030046,GO:0030335,GO:0032587,GO:0032722,GO:0032755,GO:0034599,GO:0042102,GO:0042995,GO:0043066,GO:0043204,GO:0045429,GO:0046872,GO:0048471,GO:0048661,GO:0048662,GO:…	ruffle|microglial cell activation|phagocytic cup|positive regulation of protein phosphorylation|actin binding|calcium ion binding|protein binding|nucleus|cytoplasm|cytosol|cytoskeleton|actin filament|plasma membrane|phagocytosis, engulfment|positive regulation of cell population proliferation|negative regulation of gene expression|positive regulation of muscle hyperplasia|membrane|Rac protein sig…
Aif1l	47.9019874878857	0.370421071756281	-6.9036529596879	0.169898082079034	-2.55725852836101	5.068202823734e-12	1.04046954538895e-11	Down	1.88514464744493	1.27923513157735	1.99627556882058	0.163526500824548	0.117078239642823	0.3826386560086	108897	allograft inflammatory factor 1-like	GO:0003779,GO:0005509,GO:0005737,GO:0005856,GO:0005884,GO:0005886,GO:0005925,GO:0015629,GO:0016020,GO:0032587,GO:0032991,GO:0042995,GO:0046872,GO:0051015,GO:0051017,GO:0097178	actin binding|calcium ion binding|cytoplasm|cytoskeleton|actin filament|plasma membrane|focal adhesion|actin cytoskeleton|membrane|ruffle membrane|protein-containing complex|cell projection|metal ion binding|actin filament binding|actin filament bundle assembly|ruffle assembly
Aifm2	334.417788720541	0.115349178573767	16.3302605959406	3.69015686622003	1.8836821456373	6.0126974056238e-60	2.65242626027215e-59	Up	1.39643665942296	1.67291530507001	1.66890424774618	4.40750023653648	4.47082469111978	4.2281844217857	71361	apoptosis-inducing factor, mitochondrion-associated 2	GO:0003677,GO:0004174,GO:0005515,GO:0005634,GO:0005737,GO:0005739,GO:0005741,GO:0005811,GO:0005829,GO:0005886,GO:0006743,GO:0008637,GO:0016020,GO:0016021,GO:0016491,GO:0016655,GO:0031966,GO:0043065,GO:0050660,GO:0110076,GO:1900407	DNA binding|electron-transferring-flavoprotein dehydrogenase activity|protein binding|nucleus|cytoplasm|mitochondrion|mitochondrial outer membrane|lipid droplet|cytosol|plasma membrane|ubiquinone metabolic process|apoptotic mitochondrial changes|membrane|integral component of membrane|oxidoreductase activity|oxidoreductase activity, acting on NAD(P)H, quinone or similar compound as acceptor|mitoc…	mmu04115	p53 signaling pathway
Aifm3	1195.07828481058	0.117886896319934	-42.884499838808	0.0300702237629417	-5.05552058622978	0	0	Down	44.3243724668214	47.308101423563	47.3064108318318	0.810079829244383	1.28513126404872	1.01977858015405	72168	apoptosis-inducing factor, mitochondrion-associated 3	GO:0005739,GO:0005743,GO:0005783,GO:0005829,GO:0006915,GO:0016491,GO:0046872,GO:0050660,GO:0051536,GO:0051537,GO:0097194	mitochondrion|mitochondrial inner membrane|endoplasmic reticulum|cytosol|apoptotic process|oxidoreductase activity|metal ion binding|flavin adenine dinucleotide binding|iron-sulfur cluster binding|2 iron, 2 sulfur cluster binding|execution phase of apoptosis
Aig1	470.813727996865	0.0975790037056929	-15.0700114337812	0.360853036141115	-1.47051670154177	2.55068899570888e-51	1.02528072386004e-50	Down	7.38832813976221	8.14575451375189	7.32625988606974	2.06438032417004	1.96160023639861	2.16560750524232	66253	androgen-induced 1	GO:0005886,GO:0006629,GO:0016020,GO:0016021,GO:0016787,GO:0042758	plasma membrane|lipid metabolic process|membrane|integral component of membrane|hydrolase activity|long-chain fatty acid catabolic process
Aimp1	667.788240459907	0.0777675500606604	13.9205156813858	2.11779713611197	1.08256440012238	4.75461198320233e-44	1.75610703346294e-43	Up	20.5833841127904	19.7946284060151	20.8130903074479	31.6584242520107	34.2136579819803	31.29422919014	13722	aminoacyl tRNA synthetase complex-interacting multifunctional protein 1	GO:0000049,GO:0001525,GO:0001937,GO:0003723,GO:0005125,GO:0005576,GO:0005615,GO:0005634,GO:0005737,GO:0005783,GO:0005794,GO:0005829,GO:0006412,GO:0006915,GO:0006954,GO:0007267,GO:0009986,GO:0017101,GO:0042803,GO:0050900,GO:0051020,GO:0070094	tRNA binding|angiogenesis|negative regulation of endothelial cell proliferation|RNA binding|cytokine activity|extracellular region|extracellular space|nucleus|cytoplasm|endoplasmic reticulum|Golgi apparatus|cytosol|translation|apoptotic process|inflammatory response|cell-cell signaling|cell surface|aminoacyl-tRNA synthetase multienzyme complex|protein homodimerization activity|leukocyte migration…
Aimp2	251.655335906402	0.122527011281596	9.21783126724261	2.18772790373945	1.12943331567328	3.03169753637565e-20	7.60685666397771e-20	Up	8.07283019516746	8.34461999443446	8.41512139757574	13.6740660660419	13.5875401546562	13.485625457281	231872	aminoacyl tRNA synthetase complex-interacting multifunctional protein 2	GO:0005515,GO:0005634,GO:0005737,GO:0005829,GO:0006412,GO:0006915,GO:0007275,GO:0008285,GO:0017101,GO:0030154,GO:0031398,GO:0060090,GO:0060510,GO:0065003,GO:1901216,GO:1903632	protein binding|nucleus|cytoplasm|cytosol|translation|apoptotic process|multicellular organism development|negative regulation of cell population proliferation|aminoacyl-tRNA synthetase multienzyme complex|cell differentiation|positive regulation of protein ubiquitination|molecular adaptor activity|type II pneumocyte differentiation|protein-containing complex assembly|positive regulation of neuro…
Aip	1616.49560280945	0.0580978373639562	19.8444938505704	2.2236383614568	1.15292217630047	1.22960582665424e-87	6.96442463604448e-87	Up	27.331349157468	29.4317152417218	25.156617119045	43.0508554361566	47.1177322339589	46.4261928112307	11632	aryl-hydrocarbon receptor-interacting protein	GO:0003712,GO:0003755,GO:0005515,GO:0005737,GO:0005829,GO:0005886,GO:0006626,GO:0006805,GO:0010738,GO:0016020,GO:0017162,GO:0022417,GO:0034751,GO:0036004,GO:0051082,GO:0051344	transcription coregulator activity|peptidyl-prolyl cis-trans isomerase activity|protein binding|cytoplasm|cytosol|plasma membrane|protein targeting to mitochondrion|xenobiotic metabolic process|regulation of protein kinase A signaling|membrane|aryl hydrocarbon receptor binding|protein maturation by protein folding|aryl hydrocarbon receptor complex|GAF domain binding|unfolded protein binding|negat…	mmu04934	Cushing syndrome
Ajm1	161.779377325628	0.357208221534252	-15.3391064316802	0.0224171249574378	-5.47925492838509	4.18921809233493e-53	1.71497121904503e-52	Down	3.90005485445153	4.26963280403014	4.42253338024337	0.103094311898995	0.0738112813119673	0.034461752811803	381353	apical junction component 1	GO:0005886,GO:0016020,GO:0030054,GO:0042995,GO:0045216	plasma membrane|membrane|cell junction|cell projection|cell-cell junction organization
Ajuba	199.503770998081	0.162897522264012	-14.0755980095439	0.204067729031202	-2.29288004013895	5.36491366753879e-45	2.00422236567535e-44	Down	5.77035279558	5.51879190758625	6.33818731382458	0.781158423055776	0.874164454273717	1.04448394819612	16475	ajuba LIM protein	GO:0000122,GO:0000932,GO:0001666,GO:0003682,GO:0003714,GO:0005515,GO:0005634,GO:0005654,GO:0005667,GO:0005737,GO:0005794,GO:0005829,GO:0005856,GO:0005886,GO:0005911,GO:0005912,GO:0005925,GO:0006355,GO:0007010,GO:0007049,GO:0007155,GO:0016020,GO:0016339,GO:0030027,GO:0030032,GO:0030054,GO:0030334,GO:0031047,GO:0031328,GO:0031334,GO:0033673,GO:0033674,GO:0034613,GO:0035195,GO:0035313,GO:0035331,GO:…	negative regulation of transcription by RNA polymerase II|P-body|response to hypoxia|chromatin binding|transcription corepressor activity|protein binding|nucleus|nucleoplasm|transcription regulator complex|cytoplasm|Golgi apparatus|cytosol|cytoskeleton|plasma membrane|cell-cell junction|adherens junction|focal adhesion|regulation of transcription, DNA-templated|cytoskeleton organization|cell cycl…	mmu04390,mmu04392	Hippo signaling pathway|Hippo signaling pathway - multiple species
Ak1	666.287389242198	0.0975213201710792	-30.711744475257	0.125429633080454	-2.99504986598391	3.96694386278145e-207	4.20596078563516e-206	Down	27.1156173400857	28.2499730459471	28.2669815311682	2.66342815706584	2.80732995451677	2.3855002488249	11636	adenylate kinase 1	GO:0000166,GO:0001520,GO:0004017,GO:0004550,GO:0005524,GO:0005737,GO:0005829,GO:0005886,GO:0006139,GO:0006165,GO:0006172,GO:0009142,GO:0010828,GO:0016301,GO:0016310,GO:0016740,GO:0016776,GO:0019205,GO:0030017,GO:0036126,GO:0043005,GO:0046033,GO:0046034,GO:0046103,GO:0048471,GO:2000045	nucleotide binding|outer dense fiber|adenylate kinase activity|nucleoside diphosphate kinase activity|ATP binding|cytoplasm|cytosol|plasma membrane|nucleobase-containing compound metabolic process|nucleoside diphosphate phosphorylation|ADP biosynthetic process|nucleoside triphosphate biosynthetic process|positive regulation of glucose transmembrane transport|kinase activity|phosphorylation|transf…	mmu00230,mmu00730	Purine metabolism|Thiamine metabolism
Ak2	1368.36117501634	0.0542839273717669	23.9960195246703	2.46672721194564	1.3025981810887	3.06002097105155e-127	2.2397166777582e-126	Up	21.3574398692862	22.3675792546211	20.9476287063325	40.1409120538796	39.9898537361005	39.5210107889935	11637	adenylate kinase 2	GO:0000166,GO:0004017,GO:0004550,GO:0005524,GO:0005634,GO:0005737,GO:0005739,GO:0005743,GO:0005758,GO:0005829,GO:0006139,GO:0006172,GO:0016301,GO:0016740,GO:0016776,GO:0019205,GO:0036126,GO:0046033,GO:0046034,GO:0046060,GO:0097226	nucleotide binding|adenylate kinase activity|nucleoside diphosphate kinase activity|ATP binding|nucleus|cytoplasm|mitochondrion|mitochondrial inner membrane|mitochondrial intermembrane space|cytosol|nucleobase-containing compound metabolic process|ADP biosynthetic process|kinase activity|transferase activity|phosphotransferase activity, phosphate group as acceptor|nucleobase-containing compound k…	mmu00230,mmu00730	Purine metabolism|Thiamine metabolism
Ak3	945.235914630164	0.0699750598199937	-20.5886257038843	0.36839099071569	-1.44069031524077	3.47074437527895e-94	2.06231140305716e-93	Down	12.4135218716804	12.1677155598073	11.5035421484633	3.42861785566627	3.45372134831362	3.08390833892603	56248	adenylate kinase 3	GO:0000166,GO:0004017,GO:0005524,GO:0005525,GO:0005737,GO:0005739,GO:0005758,GO:0005759,GO:0006139,GO:0006172,GO:0006756,GO:0009142,GO:0016301,GO:0016310,GO:0016740,GO:0016776,GO:0019205,GO:0042802,GO:0046033,GO:0046034,GO:0046039,GO:0046041,GO:0046051,GO:0046060,GO:0046899	nucleotide binding|adenylate kinase activity|ATP binding|GTP binding|cytoplasm|mitochondrion|mitochondrial intermembrane space|mitochondrial matrix|nucleobase-containing compound metabolic process|ADP biosynthetic process|AMP phosphorylation|nucleoside triphosphate biosynthetic process|kinase activity|phosphorylation|transferase activity|phosphotransferase activity, phosphate group as acceptor|nu…	mmu00230	Purine metabolism
Ak6	177.395453477834	0.157641859994505	7.59649874900474	2.29346070979652	1.19752619223903	3.0425024015362e-14	6.65021933950006e-14	Up	7.69759078445218	5.3869252670915	7.17884665684701	12.1942867912851	11.12528792083	11.5765033960651	102216272	adenylate kinase 6	GO:0004017,GO:0005524,GO:0005634,GO:0005654,GO:0005737,GO:0005813,GO:0005829,GO:0015030,GO:0016607	adenylate kinase activity|ATP binding|nucleus|nucleoplasm|cytoplasm|centrosome|cytosol|Cajal body|nuclear speck	mmu00230,mmu03008	Purine metabolism|Ribosome biogenesis in eukaryotes
Ak7	221.75673598305	0.193005443388523	-19.2491034357835	0.0761410490096463	-3.71518174345494	1.43626984506701e-82	7.79508138059806e-82	Down	4.78437905279636	4.78994061459982	5.14093159707991	0.287859002239189	0.264979529921636	0.288671380518208	78801	adenylate kinase 7	GO:0000166,GO:0002437,GO:0003351,GO:0004017,GO:0004127,GO:0004550,GO:0005524,GO:0005737,GO:0005929,GO:0006139,GO:0006165,GO:0007283,GO:0007420,GO:0009142,GO:0016301,GO:0016740,GO:0019205,GO:0030030,GO:0031514,GO:0035082,GO:0042995	nucleotide binding|inflammatory response to antigenic stimulus|epithelial cilium movement involved in extracellular fluid movement|adenylate kinase activity|cytidylate kinase activity|nucleoside diphosphate kinase activity|ATP binding|cytoplasm|cilium|nucleobase-containing compound metabolic process|nucleoside diphosphate phosphorylation|spermatogenesis|brain development|nucleoside triphosphate b…	mmu00230,mmu00730	Purine metabolism|Thiamine metabolism
Ak8	113.943363692009	0.266715879712787	-12.9367556167881	0.091477569501989	-3.45043815496096	2.79172107993087e-38	9.55572395354231e-38	Down	5.11959995346061	3.98278777699036	5.34152927324918	0.458418210727361	0.220164747398804	0.319799604102001	68870	adenylate kinase 8	GO:0000166,GO:0004017,GO:0004127,GO:0004550,GO:0005524,GO:0005737,GO:0005930,GO:0006139,GO:0006165,GO:0009142,GO:0016301,GO:0016310,GO:0016740,GO:0019205,GO:0021591,GO:0036126	nucleotide binding|adenylate kinase activity|cytidylate kinase activity|nucleoside diphosphate kinase activity|ATP binding|cytoplasm|axoneme|nucleobase-containing compound metabolic process|nucleoside diphosphate phosphorylation|nucleoside triphosphate biosynthetic process|kinase activity|phosphorylation|transferase activity|nucleobase-containing compound kinase activity|ventricular system develo…	mmu00230,mmu00730	Purine metabolism|Thiamine metabolism
Ak9	84.8536921065501	0.330799426642987	-11.8931707225629	0.0654141223002981	-3.93425405599096	1.28436367489214e-32	4.02936634545977e-32	Down	1.43696831140819	1.5551966468911	1.65435518828635	0.0671315131456422	0.115867121519702	0.0420756047780433	633979	adenylate kinase 9	GO:0004017,GO:0004550,GO:0005634,GO:0005654,GO:0005737,GO:0005739,GO:0006174,GO:0006186,GO:0006756,GO:0006757,GO:0031965,GO:0050145,GO:0061508,GO:0061565,GO:0061566,GO:0061567,GO:0061568,GO:0061569,GO:0061570,GO:0061571	adenylate kinase activity|nucleoside diphosphate kinase activity|nucleus|nucleoplasm|cytoplasm|mitochondrion|dADP phosphorylation|dGDP phosphorylation|AMP phosphorylation|ATP generation from ADP|nuclear membrane|nucleoside monophosphate kinase activity|CDP phosphorylation|dAMP phosphorylation|CMP phosphorylation|dCMP phosphorylation|GDP phosphorylation|UDP phosphorylation|dCDP phosphorylation|TDP…	mmu00230,mmu00240	Purine metabolism|Pyrimidine metabolism
Akap11	1142.84254300538	0.0639494294797109	-16.1064375007571	0.489711001088977	-1.02999748912404	2.298926304026e-58	9.97345763935039e-58	Down	10.4710519891533	10.220511857875	9.63916596201699	3.62632859613941	3.5319953934427	3.99051374957274	219181	A kinase (PRKA) anchor protein 11	GO:0001934,GO:0003091,GO:0005515,GO:0005730,GO:0005737,GO:0005777,GO:0005829,GO:0005886,GO:0008157,GO:0019207,GO:0030866,GO:0032991,GO:0034236,GO:0034237,GO:0034613,GO:0036010,GO:1903142	positive regulation of protein phosphorylation|renal water homeostasis|protein binding|nucleolus|cytoplasm|peroxisome|cytosol|plasma membrane|protein phosphatase 1 binding|kinase regulator activity|cortical actin cytoskeleton organization|protein-containing complex|protein kinase A catalytic subunit binding|protein kinase A regulatory subunit binding|cellular protein localization|protein localiza…
Akap12	400.538530095412	0.10249303396728	-14.1600513924536	0.365690073669507	-1.45130662834517	1.61875728491454e-45	6.08719790500459e-45	Down	5.87447648768327	5.92253499280339	5.70601535138133	1.56317990434787	1.69193571580335	1.54175199725291	83397	A kinase (PRKA) anchor protein (gravin) 12	GO:0005516,GO:0005737,GO:0005829,GO:0005856,GO:0005886,GO:0007165,GO:0007193,GO:0008179,GO:0010738,GO:0010739,GO:0016020,GO:0030159,GO:0032760,GO:0043025,GO:0043116,GO:0050804,GO:0051018,GO:0051770,GO:0061870,GO:0070374,GO:0090036,GO:0098685,GO:1900143	calmodulin binding|cytoplasm|cytosol|cytoskeleton|plasma membrane|signal transduction|adenylate cyclase-inhibiting G protein-coupled receptor signaling pathway|adenylate cyclase binding|regulation of protein kinase A signaling|positive regulation of protein kinase A signaling|membrane|signaling receptor complex adaptor activity|positive regulation of tumor necrosis factor production|neuronal cell…
Akap14	3.152171285441	1.39770601038911	-2.09463005631747	0.131426033108223	-2.92767701925662	0.0362038912233328	0.0452279729449892	Down	0.180960649615493	0.186002232645807	0.215208884153299	0	0.0551230933777511	0	434756	A kinase (PRKA) anchor protein 14	GO:0005930,GO:0005952,GO:0034237,GO:0035686,GO:0051018	axoneme|cAMP-dependent protein kinase complex|protein kinase A regulatory subunit binding|sperm fibrous sheath|protein kinase A binding
Akap17b	280.036014708656	0.162858797154026	-20.572702066015	0.0980427313921353	-3.35044551267934	4.82040637449593e-94	2.86108666611055e-93	Down	5.46649412201872	4.66144941401112	5.1819276882678	0.337017170781853	0.397731451654574	0.389963400315232	338351	A kinase (PRKA) anchor protein 17B	GO:0003676,GO:0003723,GO:0005634,GO:0005681,GO:0006397,GO:0008380	nucleic acid binding|RNA binding|nucleus|spliceosomal complex|mRNA processing|RNA splicing
Akap5	29.7248754569081	0.440605835666891	-5.16001749467627	0.206822662158329	-2.27353382029761	2.46926766990516e-07	4.28661004234514e-07	Down	0.506072055184143	0.487660571911173	0.346601228494442	0.0785001636893263	0.021678255303496	0.110210382949856	238276	A kinase (PRKA) anchor protein 5	GO:0001664,GO:0001934,GO:0003779,GO:0005515,GO:0005516,GO:0005737,GO:0005768,GO:0005856,GO:0005886,GO:0007193,GO:0007194,GO:0008179,GO:0009898,GO:0010524,GO:0010738,GO:0014069,GO:0016020,GO:0016323,GO:0017124,GO:0019900,GO:0019901,GO:0019904,GO:0030054,GO:0030346,GO:0030425,GO:0031527,GO:0031698,GO:0032279,GO:0032590,GO:0032591,GO:0032991,GO:0034237,GO:0035254,GO:0036394,GO:0042307,GO:0043025,GO:…	G protein-coupled receptor binding|positive regulation of protein phosphorylation|actin binding|protein binding|calmodulin binding|cytoplasm|endosome|cytoskeleton|plasma membrane|adenylate cyclase-inhibiting G protein-coupled receptor signaling pathway|negative regulation of adenylate cyclase activity|adenylate cyclase binding|cytoplasmic side of plasma membrane|positive regulation of calcium ion…
Akap6	21.2217934410606	0.461012527165651	-3.52896167527499	0.323784192790694	-1.62689554018925	0.000417193543641334	0.000614257136039554	Down	0.103352156377719	0.103012420359286	0.140471279544692	0.0217641555989791	0.0400686146682801	0.021825577083568	238161	A kinase (PRKA) anchor protein 6	GO:0001934,GO:0005515,GO:0005634,GO:0005635,GO:0005737,GO:0005901,GO:0007194,GO:0008179,GO:0010738,GO:0014701,GO:0014704,GO:0016529,GO:0019899,GO:0030307,GO:0030315,GO:0031965,GO:0032991,GO:0034237,GO:0034629,GO:0034704,GO:0042383,GO:0043495,GO:0044325,GO:0045727,GO:0048471,GO:0051018,GO:0051281,GO:0051721,GO:0060090,GO:0060306,GO:0060316,GO:0061051,GO:0070886,GO:0071320,GO:0071345,GO:0071872,GO:…	positive regulation of protein phosphorylation|protein binding|nucleus|nuclear envelope|cytoplasm|caveola|negative regulation of adenylate cyclase activity|adenylate cyclase binding|regulation of protein kinase A signaling|junctional sarcoplasmic reticulum membrane|intercalated disc|sarcoplasmic reticulum|enzyme binding|positive regulation of cell growth|T-tubule|nuclear membrane|protein-containi…
Akap8l	1696.97473824239	0.0492104048838079	-25.6547945515581	0.416825999310248	-1.26248282709308	3.73803949404052e-145	3.00434582674947e-144	Down	69.9520039920714	70.4170401779116	68.8281174316259	22.0000019430402	21.8483764447718	21.557812698495	54194	A kinase (PRKA) anchor protein 8-like	GO:0000785,GO:0003677,GO:0005521,GO:0005634,GO:0005737,GO:0006397,GO:0007076,GO:0010793,GO:0016363,GO:0016607,GO:0031065,GO:0033127,GO:0034237,GO:0042826,GO:0044839,GO:0045944,GO:0046872,GO:0051081,GO:1990904	chromatin|DNA binding|lamin binding|nucleus|cytoplasm|mRNA processing|mitotic chromosome condensation|regulation of mRNA export from nucleus|nuclear matrix|nuclear speck|positive regulation of histone deacetylation|regulation of histone phosphorylation|protein kinase A regulatory subunit binding|histone deacetylase binding|cell cycle G2/M phase transition|positive regulation of transcription by R…
Akna	3988.33886733234	0.0344519684553246	29.4659545530208	2.02112722230667	1.0151601367667	7.86433971446574e-191	7.76136009621578e-190	Up	22.4487110700207	23.7175097390916	24.1989066603442	35.7647935505109	36.1070290664334	34.780984730758	100182	AT-hook transcription factor	GO:0001650,GO:0001837,GO:0003677,GO:0005515,GO:0005634,GO:0005654,GO:0005737,GO:0005813,GO:0005814,GO:0005829,GO:0005856,GO:0005874,GO:0007399,GO:0021849,GO:0043231,GO:0045944,GO:0050727,GO:0060232,GO:0060234	fibrillar center|epithelial to mesenchymal transition|DNA binding|protein binding|nucleus|nucleoplasm|cytoplasm|centrosome|centriole|cytosol|cytoskeleton|microtubule|nervous system development|neuroblast division in subventricular zone|intracellular membrane-bounded organelle|positive regulation of transcription by RNA polymerase II|regulation of inflammatory response|delamination|neuroblast dela…
Akr1b10	538.468486900145	0.0901501453184042	-12.9546072127671	0.44508114099184	-1.16785972277381	2.21265738549968e-38	7.58828926926677e-38	Down	35.9103656901403	31.8568238495015	35.7840538053437	11.8032693923103	11.3070988378857	11.4754638699376	67861	aldo-keto reductase family 1, member B10 (aldose reductase)	GO:0004032,GO:0005739,GO:0005829,GO:0016918,GO:0052650,GO:0070401,GO:0070402	alditol:NADP+ 1-oxidoreductase activity|mitochondrion|cytosol|retinal binding|NADP-retinol dehydrogenase activity|NADP+ binding|NADPH binding	mmu00040,mmu00051,mmu00052,mmu00561,mmu00790	Pentose and glucuronate interconversions|Fructose and mannose metabolism|Galactose metabolism|Glycerolipid metabolism|Folate biosynthesis
Akr1b8	21.3092617786257	0.449184234226451	2.54154780899884	2.20629118011443	1.14162320633506	0.0110362851628597	0.0145325337343145	Up	0.528675607404381	0.919607727593216	0.414548339678288	1.00930891425234	0.780433502630372	1.29556137583535	14187	aldo-keto reductase family 1, member B8	GO:0001523,GO:0001758,GO:0004032,GO:0005737,GO:0005739,GO:0005829,GO:0008106,GO:0016488,GO:0016491,GO:0044597,GO:0044598,GO:0045550,GO:0047718,GO:0052650,GO:0110095	retinoid metabolic process|retinal dehydrogenase activity|alditol:NADP+ 1-oxidoreductase activity|cytoplasm|mitochondrion|cytosol|alcohol dehydrogenase (NADP+) activity|farnesol catabolic process|oxidoreductase activity|daunorubicin metabolic process|doxorubicin metabolic process|geranylgeranyl reductase activity|indanol dehydrogenase activity|NADP-retinol dehydrogenase activity|cellular detoxifi…	mmu00040,mmu00051,mmu00052,mmu00561,mmu00790	Pentose and glucuronate interconversions|Fructose and mannose metabolism|Galactose metabolism|Glycerolipid metabolism|Folate biosynthesis
Akr1c13	53.7360488386761	0.297844376267158	6.07854489271061	3.50754208051698	1.81046041218131	1.21278030738741e-09	2.30030908730246e-09	Up	1.31916373053036	1.27615602163689	0.593253492569036	2.92732914788639	2.80102874490361	2.66520714567205	27384	aldo-keto reductase family 1, member C13	GO:0004032,GO:0004033,GO:0005829,GO:0006805,GO:0008202,GO:0016229,GO:0016491,GO:0047086	alditol:NADP+ 1-oxidoreductase activity|aldo-keto reductase (NADP) activity|cytosol|xenobiotic metabolic process|steroid metabolic process|steroid dehydrogenase activity|oxidoreductase activity|ketosteroid monooxygenase activity
Akr1c14	27.426134122467	0.593768570408082	-6.63077164910428	0.0652832276511074	-3.93714380279109	3.33936500255416e-11	6.66704660887298e-11	Down	1.15032910029064	0.705612314529557	1.43738553041077	0.055257324285947	0.0508653879160298	0.0554132681670049	105387	aldo-keto reductase family 1, member C14	GO:0004032,GO:0005829,GO:0006693,GO:0008202,GO:0016229,GO:0032052,GO:0042448,GO:0044597,GO:0044598,GO:0047023,GO:0047086	alditol:NADP+ 1-oxidoreductase activity|cytosol|prostaglandin metabolic process|steroid metabolic process|steroid dehydrogenase activity|bile acid binding|progesterone metabolic process|daunorubicin metabolic process|doxorubicin metabolic process|androsterone dehydrogenase activity|ketosteroid monooxygenase activity
Akr1e1	209.036215069921	0.146128686820316	-7.2980739888286	0.477489870014208	-1.06645796830503	2.91916109860783e-13	6.21318183476169e-13	Down	5.36959600313609	5.87992512412443	5.88498475939202	2.07302875451847	2.37329972942754	1.67707896281024	56043	aldo-keto reductase family 1, member E1	GO:0004032,GO:0005737,GO:0005829,GO:0016491,GO:0050571	alditol:NADP+ 1-oxidoreductase activity|cytoplasm|cytosol|oxidoreductase activity|1,5-anhydro-D-fructose reductase activity
Aktip	875.843244664737	0.0857518464208777	-32.0524669302918	0.148799520070884	-2.74855822161664	2.02828630108634e-225	2.29031508966484e-224	Down	12.3579492187349	12.5450723933183	11.6336786100318	1.24891075110333	1.26397479959189	1.57073383867885	14339	thymoma viral proto-oncogene 1 interacting protein	GO:0000209,GO:0001934,GO:0005634,GO:0005737,GO:0005886,GO:0006915,GO:0006974,GO:0007032,GO:0007040,GO:0008333,GO:0015031,GO:0016020,GO:0030897,GO:0032092,GO:0045022,GO:0061631,GO:0070695,GO:1905719	protein polyubiquitination|positive regulation of protein phosphorylation|nucleus|cytoplasm|plasma membrane|apoptotic process|cellular response to DNA damage stimulus|endosome organization|lysosome organization|endosome to lysosome transport|protein transport|membrane|HOPS complex|positive regulation of protein binding|early endosome to late endosome transport|ubiquitin conjugating enzyme activit…
Alad	342.77789725701	0.109617456711613	-10.4057813376766	0.45355352269191	-1.14065528533328	2.33333975228764e-25	6.48722856482547e-25	Down	6.48882840044485	5.80068006923256	6.28841178299556	2.07542585591688	2.12970186006317	2.11540239073559	17025	aminolevulinate, delta-, dehydratase	GO:0003824,GO:0004655,GO:0005615,GO:0005829,GO:0006779,GO:0006783,GO:0007584,GO:0008152,GO:0008270,GO:0010033,GO:0010038,GO:0010043,GO:0016829,GO:0033014,GO:0042493,GO:0042802,GO:0045471,GO:0046685,GO:0046686,GO:0046872,GO:0051260,GO:0071353,GO:1901799,GO:1904854	catalytic activity|porphobilinogen synthase activity|extracellular space|cytosol|porphyrin-containing compound biosynthetic process|heme biosynthetic process|response to nutrient|metabolic process|zinc ion binding|response to organic substance|response to metal ion|response to zinc ion|lyase activity|tetrapyrrole biosynthetic process|response to drug|identical protein binding|response to ethanol|…	mmu00860	Porphyrin and chlorophyll metabolism
Alas2	13.2191951556028	0.590367060491726	-2.78746452539147	0.319607409935831	-1.64562723808032	0.00531222701020112	0.00719982722614246	Down	0.776690042882223	0.550571524448772	0.518719530486444	0.132940688507568	0.0734246159560926	0.239968558231643	11656	aminolevulinic acid synthase 2, erythroid	GO:0001666,GO:0003824,GO:0003870,GO:0005739,GO:0005743,GO:0005759,GO:0006778,GO:0006783,GO:0006879,GO:0009058,GO:0016740,GO:0016746,GO:0030170,GO:0030218,GO:0033014,GO:0042541,GO:0048821,GO:0120225	response to hypoxia|catalytic activity|5-aminolevulinate synthase activity|mitochondrion|mitochondrial inner membrane|mitochondrial matrix|porphyrin-containing compound metabolic process|heme biosynthetic process|cellular iron ion homeostasis|biosynthetic process|transferase activity|acyltransferase activity|pyridoxal phosphate binding|erythrocyte differentiation|tetrapyrrole biosynthetic process…	mmu00260,mmu00860	Glycine, serine and threonine metabolism|Porphyrin and chlorophyll metabolism
Alb	4.12087632008076	1.4399952111992	-3.69501794301082	0.0250194148181322	-5.32080814323069	0.000219871259717506	0.000329559379715414	Down	0.262236361079544	0.215633835291144	0.267314285993423	0	0	0	11657	albumin	GO:0003677,GO:0005504,GO:0005515,GO:0005576,GO:0005604,GO:0005615,GO:0005737,GO:0005783,GO:0005794,GO:0006810,GO:0008270,GO:0008289,GO:0009267,GO:0015643,GO:0019825,GO:0019899,GO:0030170,GO:0032991,GO:0042802,GO:0043066,GO:0043209,GO:0046010,GO:0046872,GO:0051087,GO:0051659,GO:0070062,GO:0072341,GO:0140272,GO:1903981	DNA binding|fatty acid binding|protein binding|extracellular region|basement membrane|extracellular space|cytoplasm|endoplasmic reticulum|Golgi apparatus|transport|zinc ion binding|lipid binding|cellular response to starvation|toxic substance binding|oxygen binding|enzyme binding|pyridoxal phosphate binding|protein-containing complex|identical protein binding|negative regulation of apoptotic proc…	mmu04918	Thyroid hormone synthesis
Alcam	1212.92468448504	0.0816400816516921	46.6805637670743	14.0354657875935	3.81100503749097	0	0	Up	2.1220085218445	1.78455919578321	2.05385151230021	19.8958143404113	21.7814809966722	21.0935994967975	11658	activated leukocyte cell adhesion molecule	GO:0001772,GO:0002250,GO:0002376,GO:0005515,GO:0005886,GO:0007155,GO:0007157,GO:0007411,GO:0008045,GO:0009897,GO:0016020,GO:0016021,GO:0030424,GO:0031226,GO:0042101,GO:0042802,GO:0042995,GO:0043025	immunological synapse|adaptive immune response|immune system process|protein binding|plasma membrane|cell adhesion|heterophilic cell-cell adhesion via plasma membrane cell adhesion molecules|axon guidance|motor neuron axon guidance|external side of plasma membrane|membrane|integral component of membrane|axon|intrinsic component of plasma membrane|T cell receptor complex|identical protein binding|…	mmu04514	Cell adhesion molecules
Aldh18a1	855.657142886872	0.0704750222609011	25.7743825812597	3.52213494837083	1.81645018617526	1.71832975834523e-146	1.39509516660773e-145	Up	7.04077360552882	6.57902755485882	6.74743879882601	17.8849539605515	17.8615381763184	18.0753054831768	56454	aldehyde dehydrogenase 18 family, member A1	GO:0000166,GO:0003824,GO:0004349,GO:0004350,GO:0005524,GO:0005737,GO:0005739,GO:0005743,GO:0006536,GO:0006561,GO:0006592,GO:0008152,GO:0008652,GO:0009266,GO:0016020,GO:0016301,GO:0016310,GO:0016491,GO:0016620,GO:0016740,GO:0019240,GO:0031966,GO:0042802	nucleotide binding|catalytic activity|glutamate 5-kinase activity|glutamate-5-semialdehyde dehydrogenase activity|ATP binding|cytoplasm|mitochondrion|mitochondrial inner membrane|glutamate metabolic process|proline biosynthetic process|ornithine biosynthetic process|metabolic process|cellular amino acid biosynthetic process|response to temperature stimulus|membrane|kinase activity|phosphorylation…	mmu00330	Arginine and proline metabolism
Aldh1a1	40.3427472060383	0.32066695757975	-3.50810081394611	0.458523628416964	-1.12493201489115	0.00045131798694747	0.000662729417833533	Down	1.38264346668159	1.03935879115203	1.51459723280397	0.471195808811781	0.471461356113641	0.410891816648811	11668	aldehyde dehydrogenase family 1, subfamily A1	GO:0001523,GO:0001758,GO:0002072,GO:0002138,GO:0004028,GO:0004029,GO:0005634,GO:0005737,GO:0005829,GO:0006979,GO:0016491,GO:0016620,GO:0018479,GO:0030392,GO:0042493,GO:0042572,GO:0042573,GO:0042802,GO:0042904,GO:0042905,GO:0043065,GO:0045471,GO:0048048,GO:0051287,GO:0110095,GO:0120163	retinoid metabolic process|retinal dehydrogenase activity|optic cup morphogenesis involved in camera-type eye development|retinoic acid biosynthetic process|3-chloroallyl aldehyde dehydrogenase activity|aldehyde dehydrogenase (NAD+) activity|nucleus|cytoplasm|cytosol|response to oxidative stress|oxidoreductase activity|oxidoreductase activity, acting on the aldehyde or oxo group of donors, NAD or…	mmu00830	Retinol metabolism
Aldh1a3	5.97412674079975	1.09919776111762	-2.99024825095212	0.102459511054274	-3.28687418263243	0.00278750799167369	0.00386587993151309	Down	0.286046589924402	0.0980052928260178	0.210589581435513	0	0.0290445702243252	0.0158207243134848	56847	aldehyde dehydrogenase family 1, subfamily A3	GO:0001758,GO:0002072,GO:0002138,GO:0004028,GO:0004029,GO:0004030,GO:0005737,GO:0006081,GO:0007626,GO:0016491,GO:0016620,GO:0021768,GO:0031076,GO:0042472,GO:0042573,GO:0042574,GO:0042803,GO:0043065,GO:0043584,GO:0048048,GO:0048386,GO:0050885,GO:0051289,GO:0060013,GO:0060166,GO:0060324,GO:0070324,GO:0070384,GO:0070403	retinal dehydrogenase activity|optic cup morphogenesis involved in camera-type eye development|retinoic acid biosynthetic process|3-chloroallyl aldehyde dehydrogenase activity|aldehyde dehydrogenase (NAD+) activity|aldehyde dehydrogenase [NAD(P)+] activity|cytoplasm|cellular aldehyde metabolic process|locomotory behavior|oxidoreductase activity|oxidoreductase activity, acting on the aldehyde or o…	mmu00830	Retinol metabolism
Aldh1b1	288.328788271577	0.150959779059797	22.0729670575519	10.0709664400318	3.33213023020222	5.74922824411974e-108	3.73723225730452e-107	Up	1.64347696841641	1.32727918111575	1.24450941175009	10.0457191446538	11.4786299051081	10.3311803902917	72535	aldehyde dehydrogenase 1 family, member B1	GO:0004029,GO:0005654,GO:0005739,GO:0005829,GO:0016491,GO:0016620,GO:0043231,GO:0043878	aldehyde dehydrogenase (NAD+) activity|nucleoplasm|mitochondrion|cytosol|oxidoreductase activity|oxidoreductase activity, acting on the aldehyde or oxo group of donors, NAD or NADP as acceptor|intracellular membrane-bounded organelle|glyceraldehyde-3-phosphate dehydrogenase (NAD+) (non-phosphorylating) activity	mmu00010,mmu00053,mmu00071,mmu00280,mmu00310,mmu00330,mmu00340,mmu00380,mmu00410,mmu00561,mmu00620,mmu00770	Glycolysis / Gluconeogenesis|Ascorbate and aldarate metabolism|Fatty acid degradation|Valine, leucine and isoleucine degradation|Lysine degradation|Arginine and proline metabolism|Histidine metabolism|Tryptophan metabolism|beta-Alanine metabolism|Glycerolipid metabolism|Pyruvate metabolism|Pantothenate and CoA biosynthesis
Aldh1l1	448.84912395839	0.122117729009339	-25.9230058690247	0.111440179671557	-3.16565860582107	3.66589439104963e-148	3.00531865470451e-147	Down	15.7362461309704	16.1573048442725	15.1287609958488	1.22361915568909	1.29609012807968	1.41197369721137	107747	aldehyde dehydrogenase 1 family, member L1	GO:0003824,GO:0004029,GO:0004030,GO:0005515,GO:0005737,GO:0005739,GO:0005829,GO:0006730,GO:0009058,GO:0009258,GO:0016155,GO:0016491,GO:0016620,GO:0016742,GO:0032991,GO:0033721,GO:0044877	catalytic activity|aldehyde dehydrogenase (NAD+) activity|aldehyde dehydrogenase [NAD(P)+] activity|protein binding|cytoplasm|mitochondrion|cytosol|one-carbon metabolic process|biosynthetic process|10-formyltetrahydrofolate catabolic process|formyltetrahydrofolate dehydrogenase activity|oxidoreductase activity|oxidoreductase activity, acting on the aldehyde or oxo group of donors, NAD or NADP as …	mmu00670	One carbon pool by folate
Aldh2	6417.77028238235	0.02732751524505	-47.4034612127733	0.407417877150808	-1.2954188089602	0	0	Down	137.660286656491	137.431013769127	133.921562182135	42.1103500832913	40.7722504009567	42.1514927641339	11669	aldehyde dehydrogenase 2, mitochondrial	GO:0004029,GO:0005515,GO:0005739,GO:0005759,GO:0006117,GO:0008631,GO:0014070,GO:0016491,GO:0016620,GO:0042802,GO:0043066,GO:0043878,GO:0048149,GO:0050727,GO:0051287,GO:0070404,GO:0110095,GO:2000377	aldehyde dehydrogenase (NAD+) activity|protein binding|mitochondrion|mitochondrial matrix|acetaldehyde metabolic process|intrinsic apoptotic signaling pathway in response to oxidative stress|response to organic cyclic compound|oxidoreductase activity|oxidoreductase activity, acting on the aldehyde or oxo group of donors, NAD or NADP as acceptor|identical protein binding|negative regulation of apo…	mmu00010,mmu00053,mmu00071,mmu00280,mmu00310,mmu00330,mmu00340,mmu00380,mmu00410,mmu00561,mmu00620,mmu00770	Glycolysis / Gluconeogenesis|Ascorbate and aldarate metabolism|Fatty acid degradation|Valine, leucine and isoleucine degradation|Lysine degradation|Arginine and proline metabolism|Histidine metabolism|Tryptophan metabolism|beta-Alanine metabolism|Glycerolipid metabolism|Pyruvate metabolism|Pantothenate and CoA biosynthesis
Aldh3b1	1654.91397517852	0.0594881495709	38.5922212835321	4.9101933395857	2.29577983198803	0	0	Up	16.471688287774	18.0806946404485	15.7030990906118	58.5889392140551	61.7319196755624	64.7385181473347	67689	aldehyde dehydrogenase 3 family, member B1	GO:0004028,GO:0004029,GO:0004030,GO:0005737,GO:0005829,GO:0005886,GO:0006081,GO:0006979,GO:0016020,GO:0016491,GO:0016620,GO:0018477,GO:0018479,GO:0034599,GO:0046185	3-chloroallyl aldehyde dehydrogenase activity|aldehyde dehydrogenase (NAD+) activity|aldehyde dehydrogenase [NAD(P)+] activity|cytoplasm|cytosol|plasma membrane|cellular aldehyde metabolic process|response to oxidative stress|membrane|oxidoreductase activity|oxidoreductase activity, acting on the aldehyde or oxo group of donors, NAD or NADP as acceptor|benzaldehyde dehydrogenase (NADP+) activity|…	mmu00010,mmu00340,mmu00350,mmu00360,mmu00410,mmu00980,mmu00982,mmu05204	Glycolysis / Gluconeogenesis|Histidine metabolism|Tyrosine metabolism|Phenylalanine metabolism|beta-Alanine metabolism|Metabolism of xenobiotics by cytochrome P450|Drug metabolism - cytochrome P450|Chemical carcinogenesis
Aldh4a1	669.743304344634	0.0805274791663238	-13.4857208807812	0.471075071038042	-1.08597110726997	1.89801239060322e-41	6.7920362770567e-41	Down	10.3326431210862	10.7622534766438	9.83991340557309	3.68651046644501	3.85256876858885	3.38311787308289	212647	aldehyde dehydrogenase 4 family, member A1	GO:0003842,GO:0004029,GO:0005739,GO:0005829,GO:0006560,GO:0010133,GO:0016491,GO:0016620,GO:0042802,GO:0043878	1-pyrroline-5-carboxylate dehydrogenase activity|aldehyde dehydrogenase (NAD+) activity|mitochondrion|cytosol|proline metabolic process|proline catabolic process to glutamate|oxidoreductase activity|oxidoreductase activity, acting on the aldehyde or oxo group of donors, NAD or NADP as acceptor|identical protein binding|glyceraldehyde-3-phosphate dehydrogenase (NAD+) (non-phosphorylating) activity	mmu00250,mmu00330	Alanine, aspartate and glutamate metabolism|Arginine and proline metabolism
Aldh5a1	278.049028647966	0.19119776298645	-21.6518829877908	0.05672814142767	-4.13979159170997	5.83471607357405e-104	3.69655406120405e-103	Down	4.62248403658957	4.53781567566383	4.79823627409501	0.244336926172328	0.217888009344018	0.130170317010495	214579	aldhehyde dehydrogenase family 5, subfamily A1	GO:0004777,GO:0005739,GO:0006105,GO:0006536,GO:0007417,GO:0009013,GO:0009448,GO:0009450,GO:0009791,GO:0016491,GO:0016620,GO:0031406,GO:0042135,GO:0042802,GO:0051287	succinate-semialdehyde dehydrogenase (NAD+) activity|mitochondrion|succinate metabolic process|glutamate metabolic process|central nervous system development|succinate-semialdehyde dehydrogenase [NAD(P)+] activity|gamma-aminobutyric acid metabolic process|gamma-aminobutyric acid catabolic process|post-embryonic development|oxidoreductase activity|oxidoreductase activity, acting on the aldehyde or…	mmu00250,mmu00650	Alanine, aspartate and glutamate metabolism|Butanoate metabolism
Aldh6a1	815.573832031683	0.0884706100132986	-33.878766718432	0.125236312655527	-2.99727515807791	1.36887875231692e-251	1.69681494992395e-250	Down	24.8586747004417	24.1922903879966	23.5628273333607	2.17792584519619	2.20397538081537	2.44442524003692	104776	aldehyde dehydrogenase family 6, subfamily A1	GO:0004491,GO:0005654,GO:0005739,GO:0006210,GO:0006573,GO:0006574,GO:0016491,GO:0016620,GO:0016790,GO:0018478,GO:0019484,GO:0019859,GO:0050873	methylmalonate-semialdehyde dehydrogenase (acylating) activity|nucleoplasm|mitochondrion|thymine catabolic process|valine metabolic process|valine catabolic process|oxidoreductase activity|oxidoreductase activity, acting on the aldehyde or oxo group of donors, NAD or NADP as acceptor|thiolester hydrolase activity|malonate-semialdehyde dehydrogenase (acetylating) activity|beta-alanine catabolic pr…	mmu00280,mmu00410,mmu00562,mmu00640	Valine, leucine and isoleucine degradation|beta-Alanine metabolism|Inositol phosphate metabolism|Propanoate metabolism
Aldh7a1	944.004110256172	0.0781522186318932	-34.3042518224226	0.155938234566183	-2.68095338842949	6.78150333288093e-258	8.53187876006075e-257	Down	30.8839508677108	32.8384160521169	31.4303190610882	3.60606292733846	3.70542982180419	3.81807637685737	110695	aldehyde dehydrogenase family 7, member A1	GO:0004029,GO:0004043,GO:0005634,GO:0005737,GO:0005739,GO:0005829,GO:0008802,GO:0016491,GO:0016620,GO:0042802,GO:0043878	aldehyde dehydrogenase (NAD+) activity|L-aminoadipate-semialdehyde dehydrogenase activity|nucleus|cytoplasm|mitochondrion|cytosol|betaine-aldehyde dehydrogenase activity|oxidoreductase activity|oxidoreductase activity, acting on the aldehyde or oxo group of donors, NAD or NADP as acceptor|identical protein binding|glyceraldehyde-3-phosphate dehydrogenase (NAD+) (non-phosphorylating) activity	mmu00010,mmu00053,mmu00071,mmu00260,mmu00280,mmu00310,mmu00330,mmu00340,mmu00380,mmu00410,mmu00561,mmu00620	Glycolysis / Gluconeogenesis|Ascorbate and aldarate metabolism|Fatty acid degradation|Glycine, serine and threonine metabolism|Valine, leucine and isoleucine degradation|Lysine degradation|Arginine and proline metabolism|Histidine metabolism|Tryptophan metabolism|beta-Alanine metabolism|Glycerolipid metabolism|Pyruvate metabolism
Alg13	79.9019989583561	0.228266893667638	6.00981007629026	2.58800548980077	1.37184067764725	1.85740790762598e-09	3.50137606749032e-09	Up	1.35117285046235	1.86304675300516	1.84764700541369	3.17348878202469	3.04171918189815	3.60895803226695	67574	asparagine-linked glycosylation 13	GO:0003824,GO:0004577,GO:0004843,GO:0005737,GO:0005783,GO:0006508,GO:0008152,GO:0008233,GO:0008234,GO:0016740,GO:0016757,GO:0016758,GO:0016787,GO:0048167,GO:1901215,GO:1904262	catalytic activity|N-acetylglucosaminyldiphosphodolichol N-acetylglucosaminyltransferase activity|thiol-dependent deubiquitinase|cytoplasm|endoplasmic reticulum|proteolysis|metabolic process|peptidase activity|cysteine-type peptidase activity|transferase activity|glycosyltransferase activity|hexosyltransferase activity|hydrolase activity|regulation of synaptic plasticity|negative regulation of ne…	mmu00510,mmu00513	N-Glycan biosynthesis|Various types of N-glycan biosynthesis
Alg14	292.403302415952	0.120370786658566	-9.31650309083926	0.459636474880739	-1.12143480595128	1.20237830305202e-20	3.04221702710454e-20	Down	12.0729500315803	11.7257403692991	11.5505958987493	4.2659804998192	4.39440361253924	3.51408760427937	66789	asparagine-linked glycosylation 14	GO:0005634,GO:0005783,GO:0006488,GO:0016020,GO:0016021,GO:0043541	nucleus|endoplasmic reticulum|dolichol-linked oligosaccharide biosynthetic process|membrane|integral component of membrane|UDP-N-acetylglucosamine transferase complex	mmu00510,mmu00513	N-Glycan biosynthesis|Various types of N-glycan biosynthesis
Alg2	713.406639914542	0.0764817872224842	-16.0260082576097	0.427590660341211	-1.22569775358428	8.41153851386606e-58	3.61678047294273e-57	Down	19.6550315792297	20.657227333544	20.66681558015	6.67392717349549	6.69315245496449	6.18199851716752	56737	asparagine-linked glycosylation 2 (alpha-1,3-mannosyltransferase)	GO:0000033,GO:0004378,GO:0005634,GO:0005737,GO:0005829,GO:0006486,GO:0006488,GO:0006490,GO:0015629,GO:0016020,GO:0016021,GO:0016740,GO:0016757,GO:0033577,GO:0046982,GO:0047485,GO:0048306,GO:0048471,GO:0051592,GO:0102704	alpha-1,3-mannosyltransferase activity|GDP-Man:Man1GlcNAc2-PP-Dol alpha-1,3-mannosyltransferase activity|nucleus|cytoplasm|cytosol|protein glycosylation|dolichol-linked oligosaccharide biosynthetic process|oligosaccharide-lipid intermediate biosynthetic process|actin cytoskeleton|membrane|integral component of membrane|transferase activity|glycosyltransferase activity|protein glycosylation in end…	mmu00510,mmu00513	N-Glycan biosynthesis|Various types of N-glycan biosynthesis
Alk	3.13637663574488	1.52346493954198	-2.54293410034384	0.0682006384240123	-3.87407094543956	0.0109925959200306	0.0144821650404229	Down	0.0488394117415511	0.0564750933414582	0.0186694253958809	0.00606064180296561	0	0	11682	anaplastic lymphoma kinase	GO:0000166,GO:0000187,GO:0004672,GO:0004713,GO:0004714,GO:0005515,GO:0005524,GO:0005886,GO:0005887,GO:0006468,GO:0006950,GO:0007165,GO:0007169,GO:0007275,GO:0007399,GO:0007420,GO:0016020,GO:0016021,GO:0016301,GO:0016310,GO:0016740,GO:0021766,GO:0030424,GO:0030534,GO:0032991,GO:0033674,GO:0036269,GO:0042127,GO:0042802,GO:0043235,GO:0044297,GO:0045664,GO:0046777,GO:0048666,GO:0050995,GO:0060159,GO:…	nucleotide binding|activation of MAPK activity|protein kinase activity|protein tyrosine kinase activity|transmembrane receptor protein tyrosine kinase activity|protein binding|ATP binding|plasma membrane|integral component of plasma membrane|protein phosphorylation|response to stress|signal transduction|transmembrane receptor protein tyrosine kinase signaling pathway|multicellular organism develo…	mmu05200,mmu05223,mmu05235	Pathways in cancer|Non-small cell lung cancer|PD-L1 expression and PD-1 checkpoint pathway in cancer
Alkbh2	142.960325059031	0.175912120492926	7.82753842295375	2.59720318236855	1.37695888222165	4.97514620598357e-15	1.1074517425356e-14	Up	2.63575812718528	2.68067283407948	2.2908477524655	4.1039909755475	5.37512414439968	5.33091000734149	231642	alkB homolog 2, alpha-ketoglutarate-dependent dioxygenase	GO:0004519,GO:0004527,GO:0005634,GO:0005654,GO:0006281,GO:0006307,GO:0006974,GO:0008198,GO:0016491,GO:0016706,GO:0035511,GO:0043734,GO:0046872,GO:0051213,GO:0051747,GO:0103053	endonuclease activity|exonuclease activity|nucleus|nucleoplasm|DNA repair|DNA dealkylation involved in DNA repair|cellular response to DNA damage stimulus|ferrous iron binding|oxidoreductase activity|2-oxoglutarate-dependent dioxygenase activity|oxidative DNA demethylation|DNA-N1-methyladenine dioxygenase activity|metal ion binding|dioxygenase activity|cytosine C-5 DNA demethylase activity|1-ethy…
Alms1	160.97762698433	0.163696421899321	-7.83343933146401	0.411137824454687	-1.28230598972606	4.74701958101407e-15	1.05711329429189e-14	Down	1.5245653139901	1.24701059799515	1.45011627939608	0.458315268357399	0.412076330947861	0.432887262078178	236266	ALMS1, centrosome and basal body associated	GO:0001678,GO:0001736,GO:0005813,GO:0005814,GO:0005829,GO:0006629,GO:0007286,GO:0007605,GO:0008017,GO:0016197,GO:0019722,GO:0030728,GO:0036064,GO:0040015,GO:0042593,GO:0042632,GO:0043066,GO:0045598,GO:0046548,GO:0046599,GO:0050673,GO:0051393,GO:0051492,GO:0060122,GO:0060271,GO:0120162	cellular glucose homeostasis|establishment of planar polarity|centrosome|centriole|cytosol|lipid metabolic process|spermatid development|sensory perception of sound|microtubule binding|endosomal transport|calcium-mediated signaling|ovulation|ciliary basal body|negative regulation of multicellular organism growth|glucose homeostasis|cholesterol homeostasis|negative regulation of apoptotic process|…
Alox12	19.0311022256627	0.528013476853532	-4.24293555335093	0.211638330358142	-2.24032715359029	2.20614806251245e-05	3.49754140922901e-05	Down	0.748670972551698	0.65959630785215	0.526949457768499	0.0707847782079875	0.179186414357228	0.0532384070483131	11684	arachidonate 12-lipoxygenase	GO:0004052,GO:0005506,GO:0005737,GO:0005829,GO:0005886,GO:0006629,GO:0006631,GO:0010628,GO:0010656,GO:0010942,GO:0016020,GO:0016165,GO:0016491,GO:0016702,GO:0016787,GO:0019369,GO:0019372,GO:0019395,GO:0033559,GO:0034440,GO:0042383,GO:0043065,GO:0043066,GO:0043280,GO:0043536,GO:0043651,GO:0046872,GO:0048661,GO:0050473,GO:0051122,GO:0051213,GO:0051901,GO:0061436,GO:0090331,GO:1905956,GO:2001303,GO:…	arachidonate 12(S)-lipoxygenase activity|iron ion binding|cytoplasm|cytosol|plasma membrane|lipid metabolic process|fatty acid metabolic process|positive regulation of gene expression|negative regulation of muscle cell apoptotic process|positive regulation of cell death|membrane|linoleate 13S-lipoxygenase activity|oxidoreductase activity|oxidoreductase activity, acting on single donors with incor…	mmu00590,mmu01523,mmu04726,mmu04750	Arachidonic acid metabolism|Antifolate resistance|Serotonergic synapse|Inflammatory mediator regulation of TRP channels
Alox5ap	7507.06909492735	0.027835693485063	97.7983696884006	6.59917392811058	2.7222854419852	0	0	Up	121.36570337289	124.637393499413	117.141548998062	598.246418573951	602.620008380182	596.591759522276	11690	arachidonate 5-lipoxygenase activating protein	GO:0002540,GO:0002675,GO:0004051,GO:0004364,GO:0004464,GO:0004602,GO:0005515,GO:0005634,GO:0005635,GO:0005783,GO:0005829,GO:0006691,GO:0008047,GO:0016020,GO:0016021,GO:0019370,GO:0019372,GO:0019899,GO:0031965,GO:0042802,GO:0044877,GO:0047485,GO:0050544,GO:0070207,GO:0071277	leukotriene production involved in inflammatory response|positive regulation of acute inflammatory response|arachidonate 5-lipoxygenase activity|glutathione transferase activity|leukotriene-C4 synthase activity|glutathione peroxidase activity|protein binding|nucleus|nuclear envelope|endoplasmic reticulum|cytosol|leukotriene metabolic process|enzyme activator activity|membrane|integral component o…	mmu04664	Fc epsilon RI signaling pathway
Alpk1	926.54690263057	0.0752028645905722	34.9930774132378	6.19704164009224	2.63157966231513	2.86713967150407e-268	3.75809332824381e-267	Up	1.62611914386921	1.67732908526411	1.79818165249586	7.74076627401714	7.79763801028073	8.17448213529036	71481	alpha-kinase 1	GO:0002376,GO:0002753,GO:0004674,GO:0005524,GO:0005737,GO:0005829,GO:0006468,GO:0009617,GO:0016301,GO:0016310,GO:0016740,GO:0043123,GO:0045087,GO:0048029,GO:0106310,GO:0106311	immune system process|cytoplasmic pattern recognition receptor signaling pathway|protein serine/threonine kinase activity|ATP binding|cytoplasm|cytosol|protein phosphorylation|response to bacterium|kinase activity|phosphorylation|transferase activity|positive regulation of I-kappaB kinase/NF-kappaB signaling|innate immune response|monosaccharide binding|protein serine kinase activity|protein thre…
Alpl	318.768859297439	0.16341751418569	-22.1277463564494	0.0815562186076355	-3.61606130410242	1.70907957657608e-108	1.11550953735836e-107	Down	9.02973583763971	10.1673845458309	10.515272475353	0.46416749938171	0.76108316436564	0.58184680605744	11647	alkaline phosphatase, liver/bone/kidney	GO:0001958,GO:0003006,GO:0003824,GO:0004035,GO:0005515,GO:0005615,GO:0005886,GO:0016020,GO:0016311,GO:0016462,GO:0016787,GO:0016791,GO:0031012,GO:0031225,GO:0046677,GO:0046872,GO:0051384,GO:0065010,GO:0071407	endochondral ossification|developmental process involved in reproduction|catalytic activity|alkaline phosphatase activity|protein binding|extracellular space|plasma membrane|membrane|dephosphorylation|pyrophosphatase activity|hydrolase activity|phosphatase activity|extracellular matrix|anchored component of membrane|response to antibiotic|metal ion binding|response to glucocorticoid|extracellular…	mmu00730,mmu00790	Thiamine metabolism|Folate biosynthesis
Als2cl	271.680769447229	0.1321694790141	-10.0163197706577	0.399467000618819	-1.32385176572646	1.29225491989663e-23	3.48013637453369e-23	Down	4.31774234327542	4.53070869312839	4.57495393990241	1.22327117913689	1.62040437904806	1.16688325424447	235633	ALS2 C-terminal like	GO:0005085,GO:0005096,GO:0005515,GO:0005737,GO:0007032,GO:0008104,GO:0031267,GO:0031410,GO:0042802	guanyl-nucleotide exchange factor activity|GTPase activator activity|protein binding|cytoplasm|endosome organization|protein localization|small GTPase binding|cytoplasmic vesicle|identical protein binding
Alx3	9.25502695768956	0.840707889263049	-3.39097071597155	0.138617774533348	-2.85081583317726	0.000696455423068081	0.0010111735347371	Down	0.383505725422664	0.732067580962447	0.418855608286197	0.135972787333134	0.0250330925831044	0	11694	aristaless-like homeobox 3	GO:0000977,GO:0000981,GO:0003677,GO:0003700,GO:0005634,GO:0006355,GO:0006357,GO:0007275,GO:0007389,GO:0035115,GO:0035116,GO:0042981,GO:0048701,GO:0048704,GO:1990837	RNA polymerase II transcription regulatory region sequence-specific DNA binding|DNA-binding transcription factor activity, RNA polymerase II-specific|DNA binding|DNA-binding transcription factor activity|nucleus|regulation of transcription, DNA-templated|regulation of transcription by RNA polymerase II|multicellular organism development|pattern specification process|embryonic forelimb morphogenes…			Homeobox
Alx4	50.91752541274	0.313715096251472	-6.85363613496559	0.225298697822557	-2.1500891197533	7.19960714127037e-12	1.47198109920944e-11	Down	1.03876444394568	1.08905862297172	0.847103199588614	0.206245865391715	0.132897190722758	0.165462336006648	11695	aristaless-like homeobox 4	GO:0000977,GO:0000981,GO:0001228,GO:0001942,GO:0003677,GO:0003700,GO:0005515,GO:0005634,GO:0005654,GO:0005667,GO:0006355,GO:0006357,GO:0007275,GO:0007389,GO:0007517,GO:0009791,GO:0009952,GO:0035108,GO:0035115,GO:0035116,GO:0042733,GO:0042981,GO:0043565,GO:0045944,GO:0048565,GO:0048704,GO:0048705,GO:0060021,GO:0071837,GO:1990837	RNA polymerase II transcription regulatory region sequence-specific DNA binding|DNA-binding transcription factor activity, RNA polymerase II-specific|DNA-binding transcription activator activity, RNA polymerase II-specific|hair follicle development|DNA binding|DNA-binding transcription factor activity|protein binding|nucleus|nucleoplasm|transcription regulator complex|regulation of transcription,…			Homeobox
Alyref	765.907828343226	0.0746609658842066	17.8579789214517	2.51977332171373	1.33329395501539	2.50548609839934e-71	1.23978497616056e-70	Up	25.495629051127	22.7216296256325	23.4098596811843	43.8434162902212	44.7654056976971	46.8190716778351	21681	Aly/REF export factor	GO:0003676,GO:0003697,GO:0003723,GO:0005634,GO:0005681,GO:0005737,GO:0006397,GO:0008380,GO:0051028	nucleic acid binding|single-stranded DNA binding|RNA binding|nucleus|spliceosomal complex|cytoplasm|mRNA processing|RNA splicing|mRNA transport	mmu03013,mmu03015,mmu03040,mmu05014,mmu05168	RNA transport|mRNA surveillance pathway|Spliceosome|Amyotrophic lateral sclerosis|Herpes simplex virus 1 infection
Amacr	103.898158205574	0.206874467415413	-6.277597843817	0.406499445487974	-1.29867471058778	3.43843883898257e-10	6.65045100705284e-10	Down	6.09602873932604	5.04069566580395	6.21407177532499	2.02853920157484	1.83618601658565	1.42398481561865	17117	alpha-methylacyl-CoA racemase	GO:0005102,GO:0005737,GO:0005739,GO:0005777,GO:0005886,GO:0006699,GO:0008111,GO:0008206,GO:0008300,GO:0008410,GO:0016853,GO:0043231	signaling receptor binding|cytoplasm|mitochondrion|peroxisome|plasma membrane|bile acid biosynthetic process|alpha-methylacyl-CoA racemase activity|bile acid metabolic process|isoprenoid catabolic process|CoA-transferase activity|isomerase activity|intracellular membrane-bounded organelle	mmu00120,mmu04146	Primary bile acid biosynthesis|Peroxisome
Ambp	21.0412195141999	1.2379563034276	6.473796563161	258.546015740728	8.0142772624731	9.55705583412828e-11	1.88266105434227e-10	Up	0	0	0	1.82096216330793	1.20844438962937	1.61376382701353	11699	alpha 1 microglobulin/bikunin precursor	GO:0004867,GO:0005576,GO:0005615,GO:0005886,GO:0009986,GO:0010466,GO:0018298,GO:0019862,GO:0020037,GO:0030163,GO:0030414,GO:0042803,GO:0043231,GO:0051604,GO:0062023	serine-type endopeptidase inhibitor activity|extracellular region|extracellular space|plasma membrane|cell surface|negative regulation of peptidase activity|protein-chromophore linkage|IgA binding|heme binding|protein catabolic process|peptidase inhibitor activity|protein homodimerization activity|intracellular membrane-bounded organelle|protein maturation|collagen-containing extracellular matrix
Amdhd2	1226.4269574396	0.065287681350046	41.233609434595	6.46229564226252	2.69204675367809	0	0	Up	12.5375286437886	13.3047766294975	12.5730562137561	62.5356666068939	63.1080968126995	60.5194184338245	245847	amidohydrolase domain containing 2	GO:0005975,GO:0006044,GO:0006046,GO:0008448,GO:0016787,GO:0016810,GO:0019262,GO:0046872,GO:0047419	carbohydrate metabolic process|N-acetylglucosamine metabolic process|N-acetylglucosamine catabolic process|N-acetylglucosamine-6-phosphate deacetylase activity|hydrolase activity|hydrolase activity, acting on carbon-nitrogen (but not peptide) bonds|N-acetylneuraminate catabolic process|metal ion binding|N-acetylgalactosamine-6-phosphate deacetylase activity	mmu00520	Amino sugar and nucleotide sugar metabolism
Amer1	209.091003981081	0.145577634128828	-9.54528815127215	0.381675776928086	-1.38958046614013	1.3572974850656e-21	3.51147979539801e-21	Down	2.17617164722003	2.44014547831855	2.04266748657206	0.614537915045518	0.600684855549167	0.692512089919427	72345	APC membrane recruitment 1	GO:0001822,GO:0005546,GO:0005634,GO:0005737,GO:0005886,GO:0008013,GO:0008289,GO:0016020,GO:0016055,GO:0016604,GO:0031398,GO:0043231,GO:0060348,GO:0060612,GO:0060828,GO:0072161,GO:0090090,GO:0090263,GO:1903364,GO:1904713	kidney development|phosphatidylinositol-4,5-bisphosphate binding|nucleus|cytoplasm|plasma membrane|beta-catenin binding|lipid binding|membrane|Wnt signaling pathway|nuclear body|positive regulation of protein ubiquitination|intracellular membrane-bounded organelle|bone development|adipose tissue development|regulation of canonical Wnt signaling pathway|mesenchymal cell differentiation involved in…
Amer2	731.253100007484	0.0833296840560189	-21.8726191134596	0.282703482398142	-1.82263844020223	4.73593910063663e-106	3.04387912107691e-105	Down	6.65710211191841	6.82062078757242	7.51522007783688	1.4468369511746	1.57088837580025	1.42966122401753	72125	APC membrane recruitment 2	GO:0005515,GO:0005546,GO:0005886,GO:0008013,GO:0008289,GO:0016020,GO:0016055,GO:0060828,GO:0090090	protein binding|phosphatidylinositol-4,5-bisphosphate binding|plasma membrane|beta-catenin binding|lipid binding|membrane|Wnt signaling pathway|regulation of canonical Wnt signaling pathway|negative regulation of canonical Wnt signaling pathway
Amigo1	82.0963117119579	0.237615146511663	-8.15235100011744	0.261136843023509	-1.93712207730741	3.56916570097984e-16	8.17373220155595e-16	Down	5.74572817069038	5.90580477134195	4.98788656605505	1.10400950373775	1.05013651691386	1.10712517263707	229715	adhesion molecule with Ig like domain 1	GO:0005515,GO:0005886,GO:0005887,GO:0007155,GO:0007156,GO:0007157,GO:0007275,GO:0007399,GO:0007409,GO:0007413,GO:0007420,GO:0008076,GO:0010976,GO:0015459,GO:0016020,GO:0016021,GO:0030154,GO:0030425,GO:0032809,GO:0042552,GO:0042995,GO:0043025,GO:0050772,GO:0051965,GO:0106030,GO:1901381,GO:1903818,GO:1905232,GO:1990030	protein binding|plasma membrane|integral component of plasma membrane|cell adhesion|homophilic cell adhesion via plasma membrane adhesion molecules|heterophilic cell-cell adhesion via plasma membrane cell adhesion molecules|multicellular organism development|nervous system development|axonogenesis|axonal fasciculation|brain development|voltage-gated potassium channel complex|positive regulation o…
Amigo2	203.11175232659	0.199228949905235	-18.1532734558889	0.0815225162400441	-3.61665760795931	1.20972022807234e-73	6.10322380932738e-73	Down	6.91141308699472	6.98297367579961	7.88518923394289	0.467435013281371	0.445649800350804	0.418530517969522	105827	adhesion molecule with Ig like domain 2	GO:0005634,GO:0005886,GO:0007155,GO:0007156,GO:0007157,GO:0007420,GO:0016020,GO:0016021,GO:0043066,GO:0043069,GO:0043524,GO:0051965	nucleus|plasma membrane|cell adhesion|homophilic cell adhesion via plasma membrane adhesion molecules|heterophilic cell-cell adhesion via plasma membrane cell adhesion molecules|brain development|membrane|integral component of membrane|negative regulation of apoptotic process|negative regulation of programmed cell death|negative regulation of neuron apoptotic process|positive regulation of synaps…
Amot	224.179141231981	0.159687728271654	-17.033285438907	0.151773660248655	-2.7200066567417	4.65176344232737e-65	2.17645318540283e-64	Down	2.57869745181164	2.70487933202508	2.59869230137682	0.332390732230661	0.263028398180283	0.304089418138073	27494	angiomotin	GO:0001525,GO:0001570,GO:0001701,GO:0001702,GO:0001725,GO:0001726,GO:0003365,GO:0005515,GO:0005654,GO:0005737,GO:0005884,GO:0005886,GO:0005923,GO:0006935,GO:0008180,GO:0009897,GO:0009986,GO:0016021,GO:0016525,GO:0030027,GO:0030036,GO:0030054,GO:0030139,GO:0030334,GO:0031410,GO:0034260,GO:0034613,GO:0035329,GO:0038023,GO:0040019,GO:0042074,GO:0043116,GO:0043532,GO:0043534,GO:0043536,GO:0048514,GO:…	angiogenesis|vasculogenesis|in utero embryonic development|gastrulation with mouth forming second|stress fiber|ruffle|establishment of cell polarity involved in ameboidal cell migration|protein binding|nucleoplasm|cytoplasm|actin filament|plasma membrane|bicellular tight junction|chemotaxis|COP9 signalosome|external side of plasma membrane|cell surface|integral component of membrane|negative regu…	mmu04390,mmu04530	Hippo signaling pathway|Tight junction
Amotl1	689.058184528548	0.105099278751597	-32.0668712917659	0.0967090662395121	-3.37020504458487	1.27754946025633e-225	1.44463448520705e-224	Down	6.60639068468678	6.57546918577872	6.52575181923851	0.379154403807435	0.569232771793195	0.475280538064018	75723	angiomotin-like 1	GO:0001525,GO:0003365,GO:0005515,GO:0005886,GO:0005923,GO:0008180,GO:0016055,GO:0016324,GO:0030027,GO:0030036,GO:0030054,GO:0030334,GO:0031410,GO:0035329,GO:0042802,GO:0043536	angiogenesis|establishment of cell polarity involved in ameboidal cell migration|protein binding|plasma membrane|bicellular tight junction|COP9 signalosome|Wnt signaling pathway|apical plasma membrane|lamellipodium|actin cytoskeleton organization|cell junction|regulation of cell migration|cytoplasmic vesicle|hippo signaling|identical protein binding|positive regulation of blood vessel endothelial…	mmu04530	Tight junction
Amotl2	313.861735905384	0.114034293741332	-12.1673654386041	0.382227391701619	-1.38749692448392	4.63812074228004e-34	1.48900729797369e-33	Down	5.78202098637277	5.76059481366015	5.83741945813432	1.63057896478129	1.69367119266933	1.65727772248958	56332	angiomotin-like 2	GO:0001525,GO:0003365,GO:0005515,GO:0005768,GO:0005886,GO:0005923,GO:0016055,GO:0016324,GO:0030036,GO:0030334,GO:0031410,GO:0035329,GO:0042802	angiogenesis|establishment of cell polarity involved in ameboidal cell migration|protein binding|endosome|plasma membrane|bicellular tight junction|Wnt signaling pathway|apical plasma membrane|actin cytoskeleton organization|regulation of cell migration|cytoplasmic vesicle|hippo signaling|identical protein binding	mmu04530	Tight junction
Ampd3	666.26183259383	0.0778698708174243	13.9028298498176	2.11786637181739	1.08261156440192	6.08856898412258e-44	2.24620538509145e-43	Up	4.83910790418703	4.95293893796144	5.25542208978815	7.60127435044218	8.13531060316537	8.16139885952019	11717	adenosine monophosphate deaminase 3	GO:0003876,GO:0005829,GO:0006188,GO:0006196,GO:0009117,GO:0009168,GO:0016787,GO:0019239,GO:0032264,GO:0034101,GO:0046031,GO:0046032,GO:0046033,GO:0046034,GO:0046039,GO:0046872,GO:0097009	AMP deaminase activity|cytosol|IMP biosynthetic process|AMP catabolic process|nucleotide metabolic process|purine ribonucleoside monophosphate biosynthetic process|hydrolase activity|deaminase activity|IMP salvage|erythrocyte homeostasis|ADP metabolic process|ADP catabolic process|AMP metabolic process|ATP metabolic process|GTP metabolic process|metal ion binding|energy homeostasis	mmu00230	Purine metabolism
Amph	7.80521535082714	0.934971254346625	-3.47303880652584	0.105316876940866	-3.24719144933197	0.000514600943042249	0.000753026272362767	Down	0.253221266265272	0.24400878543286	0.274257412543237	0.0314230523465034	0.0289255002439034	0	218038	amphiphysin	GO:0005515,GO:0005543,GO:0005737,GO:0005856,GO:0005886,GO:0007612,GO:0008021,GO:0008022,GO:0016020,GO:0030054,GO:0031256,GO:0031410,GO:0043679,GO:0044877,GO:0048488,GO:0098684,GO:0098793,GO:0098833,GO:0098850,GO:0098978	protein binding|phospholipid binding|cytoplasm|cytoskeleton|plasma membrane|learning|synaptic vesicle|protein C-terminus binding|membrane|cell junction|leading edge membrane|cytoplasmic vesicle|axon terminus|protein-containing complex binding|synaptic vesicle endocytosis|photoreceptor ribbon synapse|presynapse|presynaptic endocytic zone|extrinsic component of synaptic vesicle membrane|glutamaterg…	mmu04144,mmu04666	Endocytosis|Fc gamma R-mediated phagocytosis
Amt	87.0561544608045	0.33089710053416	-11.983059014176	0.0640277230771626	-3.96515948332056	4.35935594087463e-33	1.37846406537294e-32	Down	4.38289581195408	4.77638952602397	5.73273572794874	0.288326077527211	0.168896942679656	0.262854339961709	434437	aminomethyltransferase	GO:0004047,GO:0005654,GO:0005739,GO:0006546,GO:0008483,GO:0016740,GO:0019464	aminomethyltransferase activity|nucleoplasm|mitochondrion|glycine catabolic process|transaminase activity|transferase activity|glycine decarboxylation via glycine cleavage system	mmu00260,mmu00630,mmu00670	Glycine, serine and threonine metabolism|Glyoxylate and dicarboxylate metabolism|One carbon pool by folate
Amy1	14.4883607158459	0.661107382610924	-4.43755949386306	0.130878194641248	-2.93370334216807	9.09845787811932e-06	1.47021804183445e-05	Down	0.800914752195026	0.85371826063264	0.967613160803415	0	0.108430936699155	0.147657199204615	11722	amylase 1, salivary	GO:0003824,GO:0004556,GO:0005509,GO:0005576,GO:0005615,GO:0005975,GO:0008152,GO:0009617,GO:0016052,GO:0016160,GO:0016787,GO:0016798,GO:0031404,GO:0043169,GO:0046872,GO:0103025	catalytic activity|alpha-amylase activity|calcium ion binding|extracellular region|extracellular space|carbohydrate metabolic process|metabolic process|response to bacterium|carbohydrate catabolic process|amylase activity|hydrolase activity|hydrolase activity, acting on glycosyl bonds|chloride ion binding|cation binding|metal ion binding|alpha-amylase activity (releasing maltohexaose)	mmu00500,mmu04970,mmu04972,mmu04973	Starch and sucrose metabolism|Salivary secretion|Pancreatic secretion|Carbohydrate digestion and absorption
Angel1	167.127860494589	0.157596388736308	-8.03796201146624	0.415593851102809	-1.26675378580671	9.13449379016434e-16	2.07249828172309e-15	Down	1.27179973735749	1.18967536013805	1.26378293101568	0.340622536069417	0.405523810025995	0.414455035424472	68737	angel homolog 1	GO:0000175,GO:0005634,GO:0005783,GO:0005801,GO:0005829,GO:0008190,GO:0019904,GO:0048471	3'-5'-exoribonuclease activity|nucleus|endoplasmic reticulum|cis-Golgi network|cytosol|eukaryotic initiation factor 4E binding|protein domain specific binding|perinuclear region of cytoplasm
Angpt1	36.92220316411	0.404459950283655	-6.88710722438707	0.145031778468436	-2.78555904557379	5.69383068029055e-12	1.16620980143164e-11	Down	1.13044908855203	0.941321333407569	1.1085793089983	0.184673869330556	0.0915361508247961	0.0712288633706139	11600	angiopoietin 1	GO:0001525,GO:0001541,GO:0001569,GO:0001570,GO:0001701,GO:0001933,GO:0001934,GO:0002040,GO:0002092,GO:0002719,GO:0003160,GO:0005102,GO:0005172,GO:0005515,GO:0005576,GO:0005615,GO:0005886,GO:0005902,GO:0007162,GO:0007169,GO:0007171,GO:0007275,GO:0007492,GO:0010595,GO:0010628,GO:0014068,GO:0014842,GO:0030097,GO:0030154,GO:0030210,GO:0030949,GO:0030971,GO:0031398,GO:0031589,GO:0032680,GO:0033138,GO:…	angiogenesis|ovarian follicle development|branching involved in blood vessel morphogenesis|vasculogenesis|in utero embryonic development|negative regulation of protein phosphorylation|positive regulation of protein phosphorylation|sprouting angiogenesis|positive regulation of receptor internalization|negative regulation of cytokine production involved in immune response|endocardium morphogenesis|…	mmu04010,mmu04014,mmu04015,mmu04066,mmu04151,mmu05323	MAPK signaling pathway|Ras signaling pathway|Rap1 signaling pathway|HIF-1 signaling pathway|PI3K-Akt signaling pathway|Rheumatoid arthritis
Angpt2	76.2934597312682	0.252735466749914	-4.41925090269224	0.461083057635992	-1.1169014395769	9.90436075394941e-06	1.5986652806001e-05	Down	1.68517063372271	1.76332903098527	2.02731605027107	0.437076122069658	0.887915355801618	0.559222608268535	11601	angiopoietin 2	GO:0001525,GO:0001974,GO:0005102,GO:0005172,GO:0005515,GO:0005576,GO:0005615,GO:0005634,GO:0005886,GO:0007169,GO:0007275,GO:0007492,GO:0010467,GO:0010812,GO:0016525,GO:0030097,GO:0030154,GO:0030971,GO:0042995,GO:0043537,GO:0045765,GO:0045766,GO:0046872,GO:0048014,GO:0048019,GO:0048514,GO:0050928,GO:0062023,GO:0072012	angiogenesis|blood vessel remodeling|signaling receptor binding|vascular endothelial growth factor receptor binding|protein binding|extracellular region|extracellular space|nucleus|plasma membrane|transmembrane receptor protein tyrosine kinase signaling pathway|multicellular organism development|endoderm development|gene expression|negative regulation of cell-substrate adhesion|negative regulatio…	mmu04010,mmu04014,mmu04015,mmu04066,mmu04151,mmu05167	MAPK signaling pathway|Ras signaling pathway|Rap1 signaling pathway|HIF-1 signaling pathway|PI3K-Akt signaling pathway|Kaposi sarcoma-associated herpesvirus infection
Angptl1	28.109993479349	0.891565682213371	-6.30672650587044	0.02029318439905	-5.62286091973953	2.84998781664454e-10	5.5283604873554e-10	Down	1.38202154567839	1.69955647339317	1.61003760637792	0	0.0451052891931187	0.0245690791735898	72713	angiopoietin-like 1	GO:0001525,GO:0005102,GO:0005576,GO:0005615,GO:0007169,GO:0062023	angiogenesis|signaling receptor binding|extracellular region|extracellular space|transmembrane receptor protein tyrosine kinase signaling pathway|collagen-containing extracellular matrix
Angptl2	789.674383213975	0.118183759057078	-36.4056573877591	0.0506758628605685	-4.30255744102947	3.46413660513699e-290	4.87235692578159e-289	Down	25.4465117525161	27.3414634006227	26.9586343285048	1.06912619747106	1.02632829252831	0.934296409564436	26360	angiopoietin-like 2	GO:0001525,GO:0005102,GO:0005576,GO:0005615,GO:0062023	angiogenesis|signaling receptor binding|extracellular region|extracellular space|collagen-containing extracellular matrix
Angptl3	11.6348601863969	0.618636821459661	-2.8696435620898	0.292140205831829	-1.77526717197342	0.0041093474035263	0.00562583778712563	Down	0.604626757198814	0.725050343787758	0.753297971131994	0.200080280478513	0.092088797389307	0.167204112461659	30924	angiopoietin-like 3	GO:0001525,GO:0004857,GO:0004859,GO:0005102,GO:0005178,GO:0005576,GO:0005615,GO:0005769,GO:0005794,GO:0006071,GO:0006629,GO:0006631,GO:0006641,GO:0006644,GO:0007155,GO:0007160,GO:0007165,GO:0008083,GO:0008201,GO:0008203,GO:0009395,GO:0009986,GO:0010519,GO:0019915,GO:0030335,GO:0042632,GO:0042995,GO:0045766,GO:0045834,GO:0048844,GO:0050996,GO:0051005,GO:0055088,GO:0055090,GO:0055091,GO:0062023,GO:…	angiogenesis|enzyme inhibitor activity|phospholipase inhibitor activity|signaling receptor binding|integrin binding|extracellular region|extracellular space|early endosome|Golgi apparatus|glycerol metabolic process|lipid metabolic process|fatty acid metabolic process|triglyceride metabolic process|phospholipid metabolic process|cell adhesion|cell-matrix adhesion|signal transduction|growth factor …	mmu04979	Cholesterol metabolism
Angptl7	46.0484714113237	0.506189231741833	-8.7498359101589	0.0464211889099952	-4.42907271723043	2.1366320199067e-18	5.15930276772998e-18	Down	2.38519358665517	2.61329227994057	2.96574958879735	0.0260207865575434	0.19162091820161	0.0521884416975381	654812	angiopoietin-like 7	GO:0001525,GO:0005102,GO:0005576,GO:0005615,GO:0042802,GO:0062023,GO:1901346,GO:1903053	angiogenesis|signaling receptor binding|extracellular region|extracellular space|identical protein binding|collagen-containing extracellular matrix|negative regulation of vasculature development involved in avascular cornea development in camera-type eye|regulation of extracellular matrix organization
Ank2	241.800741083244	0.135786076077155	-12.9090447217969	0.296711237173556	-1.75286852867731	4.00235441445587e-38	1.36732133491931e-37	Down	0.754077884884624	0.721136233646347	0.77403023097239	0.171954010109216	0.155089129249526	0.174181099317477	109676	ankyrin 2, brain	GO:0002027,GO:0005515,GO:0005737,GO:0005739,GO:0005764,GO:0005768,GO:0005856,GO:0005886,GO:0005887,GO:0006874,GO:0006897,GO:0007165,GO:0008104,GO:0010628,GO:0010881,GO:0010882,GO:0014069,GO:0014704,GO:0015031,GO:0015459,GO:0016020,GO:0030018,GO:0030054,GO:0030315,GO:0030674,GO:0031430,GO:0031647,GO:0031672,GO:0033292,GO:0034394,GO:0034613,GO:0036309,GO:0036371,GO:0042383,GO:0042981,GO:0043034,GO:…	regulation of heart rate|protein binding|cytoplasm|mitochondrion|lysosome|endosome|cytoskeleton|plasma membrane|integral component of plasma membrane|cellular calcium ion homeostasis|endocytosis|signal transduction|protein localization|positive regulation of gene expression|regulation of cardiac muscle contraction by regulation of the release of sequestered calcium ion|regulation of cardiac muscl…	mmu05205	Proteoglycans in cancer
Ank3	60.687417177454	0.338974137718594	-9.42020318320502	0.109332539846783	-3.19320525116088	4.50215962892346e-21	1.14986423514928e-20	Down	0.107399707703865	0.139011990783562	0.128739650068852	0.0148084220174211	0.00908761737409428	0.00693009961050124	11735	ankyrin 3, epithelial	GO:0000281,GO:0005200,GO:0005515,GO:0005737,GO:0005764,GO:0005856,GO:0005886,GO:0005923,GO:0007009,GO:0007165,GO:0007409,GO:0007411,GO:0008092,GO:0009925,GO:0009986,GO:0010628,GO:0010650,GO:0010765,GO:0010960,GO:0014704,GO:0014731,GO:0016020,GO:0016323,GO:0016328,GO:0016529,GO:0019228,GO:0030018,GO:0030054,GO:0030315,GO:0030424,GO:0030425,GO:0030507,GO:0030674,GO:0031594,GO:0033268,GO:0033270,GO:…	mitotic cytokinesis|structural constituent of cytoskeleton|protein binding|cytoplasm|lysosome|cytoskeleton|plasma membrane|bicellular tight junction|plasma membrane organization|signal transduction|axonogenesis|axon guidance|cytoskeletal protein binding|basal plasma membrane|cell surface|positive regulation of gene expression|positive regulation of cell communication by electrical coupling|positi…	mmu05205	Proteoglycans in cancer
Ankef1	22.5110015733835	1.08572698425258	-5.42116355775378	0.0169108904689515	-5.88590356070001	5.92123525064387e-08	1.05496762750655e-07	Down	0.873325088804163	1.36688530177416	0.789072897314188	0.0197043194570894	0	0.0197599277966073	319196	ankyrin repeat and EF-hand domain containing 1
Ankfn1	4.68705775997271	1.13213580652632	-2.54485753164802	0.13573603355754	-2.88112433408692	0.0109322331492536	0.0144062038151566	Down	0.0741384280089081	0.0857294241001251	0.10391430345948	0.0184001583956291	0.00846884287833762	0	382543	ankyrin-repeat and fibronectin type III domain containing 1	GO:0001662,GO:0045475,GO:0050957	behavioral fear response|locomotor rhythm|equilibrioception
Ankfy1	3581.188416694	0.0355134155741738	36.148482061659	2.43472033445264	1.28375606583126	3.93050841180949e-286	5.46576704994708e-285	Up	17.1282642261587	17.3122857482107	18.1458073817939	32.7664941369292	31.7260777456981	31.5483932245698	11736	ankyrin repeat and FYVE domain containing 1	GO:0005737,GO:0005768,GO:0005769,GO:0006897,GO:0010008,GO:0016020,GO:0016197,GO:0030904,GO:0031267,GO:0031410,GO:0034058,GO:0042147,GO:0043231,GO:0044354,GO:0046872,GO:0048549,GO:0090160,GO:1901981	cytoplasm|endosome|early endosome|endocytosis|endosome membrane|membrane|endosomal transport|retromer complex|small GTPase binding|cytoplasmic vesicle|endosomal vesicle fusion|retrograde transport, endosome to Golgi|intracellular membrane-bounded organelle|macropinosome|metal ion binding|positive regulation of pinocytosis|Golgi to lysosome transport|phosphatidylinositol phosphate binding
Ankk1	1.91312707646221	1.72245800720789	-2.44638815939701	0.0538914093420292	-4.21380087389193	0.0144295557811956	0.0187871123102953	Down	0.0760688445017509	0.0390940653180022	0.13569821266809	0	0	0	244859	ankyrin repeat and kinase domain containing 1	GO:0000166,GO:0004672,GO:0004674,GO:0005524,GO:0005634,GO:0005737,GO:0006468,GO:0010564,GO:0016301,GO:0016310,GO:0016740,GO:0042995,GO:0106310,GO:0106311	nucleotide binding|protein kinase activity|protein serine/threonine kinase activity|ATP binding|nucleus|cytoplasm|protein phosphorylation|regulation of cell cycle process|kinase activity|phosphorylation|transferase activity|cell projection|protein serine kinase activity|protein threonine kinase activity
Ankle1	28.1387686460045	0.397065052932091	-2.95893237866499	0.442917946089507	-1.17488864155709	0.00308706833596234	0.00426614581145185	Down	0.20715310763765	0.343426476365486	0.347399504389895	0.0995082750030685	0.0732793644903041	0.126399528240983	234396	ankyrin repeat and LEM domain containing 1	GO:0004518,GO:0004519,GO:0005634,GO:0005654,GO:0005737,GO:0005829,GO:0006281,GO:0006611,GO:0006974,GO:0008340,GO:0016787,GO:0033081,GO:0043249,GO:0045577,GO:0045950,GO:0046637,GO:1905453,GO:1905456,GO:2001020,GO:2001022	nuclease activity|endonuclease activity|nucleus|nucleoplasm|cytoplasm|cytosol|DNA repair|protein export from nucleus|cellular response to DNA damage stimulus|determination of adult lifespan|hydrolase activity|regulation of T cell differentiation in thymus|erythrocyte maturation|regulation of B cell differentiation|negative regulation of mitotic recombination|regulation of alpha-beta T cell differ…
Ankmy1	9.66397269545889	0.710539331542103	-2.9159307061501	0.237848782444338	-2.07188345477098	0.00354629253195284	0.00487294995489702	Down	0.154451275006923	0.226791862898065	0.213671364058307	0.0109522069568595	0.0504085442605276	0.043932462453694	241158	ankyrin repeat and MYND domain containing 1	GO:0046872	metal ion binding
Ankmy2	270.938385944961	0.127584592584872	-9.67321725752933	0.425091853736043	-1.23415348278683	3.91861450970486e-22	1.02490788404099e-21	Down	9.75847058667253	9.39104605713942	8.98548331550535	2.61886825850933	3.41028204363687	2.92518286684609	217473	ankyrin repeat and MYND domain containing 2	GO:0005929,GO:0019899,GO:0042995,GO:0046872	cilium|enzyme binding|cell projection|metal ion binding
Ankrd13b	200.9912975383	0.148493504920212	-7.41636533248982	0.466102100004657	-1.10128208199017	1.20378160146485e-13	2.59218631107888e-13	Down	3.75573280270539	4.57890355452355	4.62488967984122	1.40158528374598	1.47807618986631	1.65116923413887	268445	ankyrin repeat domain 13b	GO:0002091,GO:0005737,GO:0005768,GO:0005769,GO:0005770,GO:0005886,GO:0016020,GO:0043231,GO:0048471,GO:0140036	negative regulation of receptor internalization|cytoplasm|endosome|early endosome|late endosome|plasma membrane|membrane|intracellular membrane-bounded organelle|perinuclear region of cytoplasm|ubiquitin-dependent protein binding
Ankrd22	48.5081009697956	0.306834461473789	4.97545840304883	2.88114466157518	1.52664209968473	6.50934121729641e-07	1.10904514789893e-06	Up	0.862778559018148	0.633439758459305	1.16217705285065	1.62127005685729	2.33716887589316	1.77922715885369	52024	ankyrin repeat domain 22
Ankrd24	242.353046568904	0.149243254602499	-15.9488931687549	0.192074150248918	-2.38026472381254	2.89990925608627e-57	1.23922840582365e-56	Down	3.6217004239197	3.66364615908782	4.20133680937719	0.585680723996229	0.524154095914577	0.546546541410072	70615	ankyrin repeat domain 24	GO:0005515	protein binding
Ankrd29	30.1048691726573	0.519337889906031	-6.98935568353705	0.0807811652804486	-3.62983723249086	2.76151509537197e-12	5.71844066794368e-12	Down	0.840812206190252	0.838818579252837	0.693237494595847	0.0368255743868597	0.0225990810645001	0.0861688363603597	225187	ankyrin repeat domain 29
Ankrd33b	241.279232780308	0.14602139220413	16.29681695447	5.20422703147471	2.37968390018758	1.0396742539771e-59	4.57628518734054e-59	Up	0.175578511118778	0.2373306045312	0.232917095928451	0.833320581936604	0.898964411534163	0.785388320589785	67434	ankyrin repeat domain 33B	GO:0003677	DNA binding
Ankrd34a	9.86807871850545	0.77657635895208	-3.2244036080671	0.176287781031088	-2.50399561374469	0.0012623534606909	0.00179879457726917	Down	0.200917895979532	0.238287103875669	0.456880399186185	0	0.0706180893143623	0.0461592365371705	545554	ankyrin repeat domain 34A
Ankrd35	44.7949069621117	0.891014327488544	-4.30974227081057	0.0698284078662843	-3.84004211107523	1.6344491497005e-05	2.61073962950261e-05	Down	1.73483921540845	1.08209584197491	1.46613635426467	0.0736006335825165	0.149051634658742	0	213121	ankyrin repeat domain 35
Ankrd37	148.523097722453	0.189701014337384	14.6023591815847	6.82146848976947	2.77008234846542	2.71292430358309e-48	1.05595869726311e-47	Up	1.29501163173898	1.05943961166668	1.10456354428999	5.43107892885207	5.98962950282803	6.28836270427807	654824	ankyrin repeat domain 37	GO:0005515,GO:0005634,GO:0005654,GO:0005737,GO:0005739,GO:0005829	protein binding|nucleus|nucleoplasm|cytoplasm|mitochondrion|cytosol
Ankrd42	110.740613253149	0.271302604463276	-13.4119194879565	0.0802870609426761	-3.63868868793437	5.14887070088332e-41	1.82941196483686e-40	Down	2.57071281577937	2.45132111455578	2.27319779525135	0.122991087407804	0.113215568289891	0.20556364236929	73845	ankyrin repeat domain 42	GO:0005515,GO:0005634,GO:0051059,GO:0051091,GO:0051092,GO:1900017	protein binding|nucleus|NF-kappaB binding|positive regulation of DNA-binding transcription factor activity|positive regulation of NF-kappaB transcription factor activity|positive regulation of cytokine production involved in inflammatory response
Ankrd45	363.578227762938	0.185415120515921	-24.5136789893315	0.0428308243836277	-4.54520674409549	1.0558262037888e-132	7.94629820260834e-132	Down	10.1780998683677	10.4616628180269	11.5204122296564	0.345218116536258	0.366668831970787	0.319562187914843	73844	ankyrin repeat domain 45
Ankrd46	569.337177367242	0.0904053140308039	-12.0093413095374	0.471160900845844	-1.08570827239184	3.17362734364915e-33	1.00551690852322e-32	Down	16.7588791637395	16.6638623866473	16.8720162097554	5.5021030321613	5.49546670443053	6.79381743538143	68839	ankyrin repeat domain 46	GO:0016020,GO:0016021	membrane|integral component of membrane
Ankrd55	9.20049369343049	0.74592105392178	3.44888116703835	5.94877690738192	2.57259307496823	0.000562914369585207	0.000821767546572173	Up	0.0388882673899079	0.0159886794695297	0.0158565187345645	0.146703464635406	0.0852904734490689	0.0851732792188486	77318	ankyrin repeat domain 55
Ankrd6	93.5687989391525	0.315182391926487	-12.4579542959237	0.0657653814302579	-3.92652783350008	1.26575948475947e-35	4.15795745219713e-35	Down	1.57571177896484	1.91654001166111	1.81146344212482	0.0869045381950997	0.119995849529798	0.052289876958369	140577	ankyrin repeat domain 6	GO:0005515,GO:0005634,GO:0005737,GO:0043231,GO:0046330,GO:0090090,GO:2000096	protein binding|nucleus|cytoplasm|intracellular membrane-bounded organelle|positive regulation of JNK cascade|negative regulation of canonical Wnt signaling pathway|positive regulation of Wnt signaling pathway, planar cell polarity pathway
Ankrd65	22.6292544923829	1.23632152381201	-6.2915278281289	0.00455494303994929	-7.77835127157801	3.14356445697851e-10	6.08970330911768e-10	Down	1.96040703750118	1.08501302376721	1.66018282061116	0	0	0	242805	ankyrin repeat domain 65
Ankrd66	57.2229001083926	0.32761861065957	9.53409246474663	8.71527463529187	3.12354612720016	1.51202237041803e-21	3.90418445936317e-21	Up	0.553516310357656	0.52829895290377	0.523932089584622	2.74750572912642	3.57691212507684	4.17225021167311	100043332	ankyrin repeat domain 66
Ankrd9	130.775341346589	0.187994173220024	-6.61296185101909	0.422435125302899	-1.2431982957179	3.76705560046931e-11	7.5096711646037e-11	Down	5.92294948147879	7.05384230920355	5.07974605377649	2.09191769190855	1.89962660255635	1.72928518798728	74251	ankyrin repeat domain 9	GO:0005829,GO:0006878,GO:0016567,GO:0016787,GO:0031410,GO:0031466,GO:0043161,GO:1990756	cytosol|cellular copper ion homeostasis|protein ubiquitination|hydrolase activity|cytoplasmic vesicle|Cul5-RING ubiquitin ligase complex|proteasome-mediated ubiquitin-dependent protein catabolic process|ubiquitin ligase-substrate adaptor activity
Anks6	224.313994481316	0.171970450696112	-17.3116070832633	0.127001296288472	-2.97708487238279	3.84530681074241e-67	1.83349185980431e-66	Down	4.23645644325487	4.87215057045549	4.43928781022672	0.450963575106177	0.324876758631964	0.521054818139699	75691	ankyrin repeat and sterile alpha motif domain containing 6	GO:0001701,GO:0001822,GO:0005515,GO:0005737,GO:0005929,GO:0007368,GO:0007507,GO:0042802,GO:0042995,GO:0097543	in utero embryonic development|kidney development|protein binding|cytoplasm|cilium|determination of left/right symmetry|heart development|identical protein binding|cell projection|ciliary inversin compartment
Ankub1	4.0855782888841	1.17178206415709	-2.27884184257552	0.15709334850314	-2.67030599818068	0.0226764685873384	0.0289327329783992	Down	0.215081522529538	0.315819595320529	0.219246344742872	0	0.0561572389613019	0.0305891321149299	242037	ankrin repeat and ubiquitin domain containing 1
Ano1	90.8183806212222	0.241827208834553	-9.97320039029402	0.18792237887032	-2.41179121353248	1.99688489633366e-23	5.3515979325091e-23	Down	1.60948530716839	1.72580895074502	1.90396565745036	0.19726052162373	0.263293834251376	0.276944105684656	101772	anoctamin 1, calcium activated chloride channel	GO:0005102,GO:0005227,GO:0005229,GO:0005247,GO:0005254,GO:0005515,GO:0005654,GO:0005737,GO:0005886,GO:0005887,GO:0006811,GO:0006812,GO:0006821,GO:0007200,GO:0007275,GO:0009897,GO:0015111,GO:0015705,GO:0016020,GO:0016021,GO:0016324,GO:0017128,GO:0034605,GO:0034707,GO:0035774,GO:0042391,GO:0042802,GO:0042803,GO:0045121,GO:0046872,GO:0046983,GO:0050965,GO:0050966,GO:0055085,GO:0060438,GO:1901653,GO:…	signaling receptor binding|calcium activated cation channel activity|intracellular calcium activated chloride channel activity|voltage-gated chloride channel activity|chloride channel activity|protein binding|nucleoplasm|cytoplasm|plasma membrane|integral component of plasma membrane|ion transport|cation transport|chloride transport|phospholipase C-activating G protein-coupled receptor signaling …
Ano3	6.20751216215646	1.35367569659491	-3.62612950590804	0.0332937829808318	-4.90860338485343	0.000287701107420917	0.000428494434598379	Down	0.106509499235855	0.0821076489472315	0.088214702113829	0	0.00608329740934413	0	228432	anoctamin 3	GO:0005229,GO:0005254,GO:0005886,GO:0006869,GO:0016020,GO:0016021,GO:0016048,GO:0017128,GO:0046983,GO:0050982,GO:0055085,GO:0061588,GO:0061590,GO:0061591,GO:1902476	intracellular calcium activated chloride channel activity|chloride channel activity|plasma membrane|lipid transport|membrane|integral component of membrane|detection of temperature stimulus|phospholipid scramblase activity|protein dimerization activity|detection of mechanical stimulus|transmembrane transport|calcium activated phospholipid scrambling|calcium activated phosphatidylcholine scramblin…
Ano4	46.4190856022735	0.542114015755625	-8.74408795524297	0.0374136197897807	-4.74029263553716	2.24824271344671e-18	5.42388978943855e-18	Down	1.01916443598469	1.0903159544587	1.10250554775783	0.0309725968145014	0.0570216952085414	0	320091	anoctamin 4	GO:0005229,GO:0005254,GO:0005886,GO:0006821,GO:0006869,GO:0016020,GO:0016021,GO:0017128,GO:0046983,GO:0055085,GO:0061588,GO:0061589,GO:0061590,GO:0061591,GO:1902476	intracellular calcium activated chloride channel activity|chloride channel activity|plasma membrane|chloride transport|lipid transport|membrane|integral component of membrane|phospholipid scramblase activity|protein dimerization activity|transmembrane transport|calcium activated phospholipid scrambling|calcium activated phosphatidylserine scrambling|calcium activated phosphatidylcholine scramblin…
Ano5	3.11228959473976	1.58965829809037	-2.43084357514913	0.0686683609949433	-3.86421066059548	0.0150637164571892	0.0195490628291886	Down	0.095876431355666	0.00703911135540814	0.0349046340238498	0.00679863936665668	0	0	233246	anoctamin 5	GO:0005229,GO:0005254,GO:0005783,GO:0005886,GO:0006821,GO:0016020,GO:0016021,GO:0017128,GO:0031982,GO:0046983,GO:0055085,GO:1902476	intracellular calcium activated chloride channel activity|chloride channel activity|endoplasmic reticulum|plasma membrane|chloride transport|membrane|integral component of membrane|phospholipid scramblase activity|vesicle|protein dimerization activity|transmembrane transport|chloride transmembrane transport
Ano7	32.8990457433427	0.484650685503387	-7.29909762948055	0.0861197135050292	-3.5375126696839	2.89704058776031e-13	6.16692173077994e-13	Down	1.01105995914303	0.762977664072721	0.900177534852917	0.0635269498953996	0.0701732772907388	0.0382237390884407	404545	anoctamin 7	GO:0005229,GO:0005254,GO:0005622,GO:0005634,GO:0005783,GO:0005886,GO:0006821,GO:0006869,GO:0016020,GO:0016021,GO:0017128,GO:0046983,GO:0055085,GO:0061588,GO:0061589,GO:0061590,GO:0061591,GO:1902476	intracellular calcium activated chloride channel activity|chloride channel activity|intracellular anatomical structure|nucleus|endoplasmic reticulum|plasma membrane|chloride transport|lipid transport|membrane|integral component of membrane|phospholipid scramblase activity|protein dimerization activity|transmembrane transport|calcium activated phospholipid scrambling|calcium activated phosphatidyl…
Anp32b	3035.16013791068	0.039878146261991	46.5964918364905	3.62550437998606	1.85818171675124	0	0	Up	36.8204046109218	38.7004831739223	38.4576069739889	100.50910753227	103.475652997403	105.932687475971	67628	acidic (leucine-rich) nuclear phosphoprotein 32 family, member B	GO:0000082,GO:0001944,GO:0005634,GO:0008284,GO:0021591,GO:0042393,GO:0042981,GO:0043066,GO:0048839,GO:0060021,GO:1900087	G1/S transition of mitotic cell cycle|vasculature development|nucleus|positive regulation of cell population proliferation|ventricular system development|histone binding|regulation of apoptotic process|negative regulation of apoptotic process|inner ear development|roof of mouth development|positive regulation of G1/S transition of mitotic cell cycle
Anpep	648.01526091506	0.104960035955402	31.8839714931306	10.172079900827	3.34654279432001	4.45390214993588e-223	5.01864940420843e-222	Up	1.81092257360668	1.68822390066885	2.11787901371433	13.1140844235421	15.291747445825	14.4368547381914	16790	alanyl (membrane) aminopeptidase	GO:0001525,GO:0004177,GO:0005615,GO:0005737,GO:0005793,GO:0005886,GO:0006508,GO:0007165,GO:0007275,GO:0008217,GO:0008233,GO:0008237,GO:0008270,GO:0009897,GO:0016020,GO:0016021,GO:0016787,GO:0030154,GO:0031526,GO:0035814,GO:0042277,GO:0043171,GO:0046872,GO:0070006,GO:0070062	angiogenesis|aminopeptidase activity|extracellular space|cytoplasm|endoplasmic reticulum-Golgi intermediate compartment|plasma membrane|proteolysis|signal transduction|multicellular organism development|regulation of blood pressure|peptidase activity|metallopeptidase activity|zinc ion binding|external side of plasma membrane|membrane|integral component of membrane|hydrolase activity|cell differen…	mmu00480,mmu04614,mmu04640	Glutathione metabolism|Renin-angiotensin system|Hematopoietic cell lineage
Antxr1	1053.67476265193	0.111140593188668	-41.1234291617099	0.0420869767224996	-4.5704823109846	0	0	Down	22.9884195454803	25.1802171400225	23.4335655498716	0.846001811583839	0.806908260508357	0.603071945292466	69538	anthrax toxin receptor 1	GO:0001568,GO:0004888,GO:0005518,GO:0005886,GO:0009897,GO:0009986,GO:0016020,GO:0016021,GO:0022414,GO:0031258,GO:0031527,GO:0031532,GO:0034446,GO:0038023,GO:0042995,GO:0046872,GO:0051015,GO:1901202,GO:1901998,GO:1905050	blood vessel development|transmembrane signaling receptor activity|collagen binding|plasma membrane|external side of plasma membrane|cell surface|membrane|integral component of membrane|reproductive process|lamellipodium membrane|filopodium membrane|actin cytoskeleton reorganization|substrate adhesion-dependent cell spreading|signaling receptor activity|cell projection|metal ion binding|actin fil…	mmu04621	NOD-like receptor signaling pathway
Antxr2	1068.42159928788	0.074489738660405	41.7464937444668	8.63194342372953	3.10968540901357	0	0	Up	3.36550673210275	3.73659556098832	3.7636109640682	23.9515528998768	23.0989803379684	23.2840117560684	71914	anthrax toxin receptor 2	GO:0004888,GO:0005886,GO:0009897,GO:0009986,GO:0016020,GO:0016021,GO:0022414,GO:0038023,GO:0046872,GO:1901998	transmembrane signaling receptor activity|plasma membrane|external side of plasma membrane|cell surface|membrane|integral component of membrane|reproductive process|signaling receptor activity|metal ion binding|toxin transport	mmu04621	NOD-like receptor signaling pathway
Anxa1	2657.93605308627	0.0411638802150678	38.2602829477479	2.97923454030171	1.57494170425569	0	0	Up	59.9746400721353	56.9066386246043	61.5704132624503	134.617933036409	132.769601253938	131.449328884352	16952	annexin A1	GO:0001533,GO:0001780,GO:0002250,GO:0002376,GO:0002548,GO:0002685,GO:0003697,GO:0003727,GO:0004859,GO:0005509,GO:0005515,GO:0005543,GO:0005544,GO:0005576,GO:0005615,GO:0005634,GO:0005654,GO:0005737,GO:0005768,GO:0005829,GO:0005884,GO:0005886,GO:0005929,GO:0006909,GO:0006954,GO:0007165,GO:0007166,GO:0007187,GO:0008360,GO:0009986,GO:0010165,GO:0014839,GO:0016020,GO:0016324,GO:0016328,GO:0018149,GO:…	cornified envelope|neutrophil homeostasis|adaptive immune response|immune system process|monocyte chemotaxis|regulation of leukocyte migration|single-stranded DNA binding|single-stranded RNA binding|phospholipase inhibitor activity|calcium ion binding|protein binding|phospholipid binding|calcium-dependent phospholipid binding|extracellular region|extracellular space|nucleus|nucleoplasm|cytoplasm|…
Anxa2	7730.93771814936	0.0331051231936357	119.525899300909	15.5292862881525	3.9569196211867	0	0	Up	32.8066871085022	30.8797480916515	33.1969573029889	376.836675861426	375.327780640491	376.614074735362	12306	annexin A2	GO:0001525,GO:0001725,GO:0001726,GO:0001765,GO:0001786,GO:0001921,GO:0001934,GO:0002020,GO:0004859,GO:0004867,GO:0005262,GO:0005509,GO:0005515,GO:0005544,GO:0005546,GO:0005576,GO:0005604,GO:0005615,GO:0005634,GO:0005737,GO:0005765,GO:0005768,GO:0005769,GO:0005811,GO:0005829,GO:0005886,GO:0005938,GO:0006900,GO:0007589,GO:0008092,GO:0009986,GO:0016020,GO:0016323,GO:0019834,GO:0019897,GO:0030054,GO:…	angiogenesis|stress fiber|ruffle|membrane raft assembly|phosphatidylserine binding|positive regulation of receptor recycling|positive regulation of protein phosphorylation|protease binding|phospholipase inhibitor activity|serine-type endopeptidase inhibitor activity|calcium channel activity|calcium ion binding|protein binding|calcium-dependent phospholipid binding|phosphatidylinositol-4,5-bisphos…	mmu05132	Salmonella infection
Anxa4	1909.28233106754	0.0516381990630855	49.3955949450185	5.85918322025445	2.5506995646104	0	0	Up	12.7891232439367	12.3314710956154	12.8753247732564	55.580933846637	54.7816128813392	56.664126280848	11746	annexin A4	GO:0001822,GO:0005509,GO:0005544,GO:0005634,GO:0005737,GO:0005886,GO:0006357,GO:0007219,GO:0009986,GO:0012506,GO:0016324,GO:0031965,GO:0032088,GO:0032717,GO:0042802,GO:0048306,GO:0048471,GO:0051059,GO:0062023	kidney development|calcium ion binding|calcium-dependent phospholipid binding|nucleus|cytoplasm|plasma membrane|regulation of transcription by RNA polymerase II|Notch signaling pathway|cell surface|vesicle membrane|apical plasma membrane|nuclear membrane|negative regulation of NF-kappaB transcription factor activity|negative regulation of interleukin-8 production|identical protein binding|calcium…
Anxa5	3632.69887930066	0.0366710324311447	52.5363636492658	3.80148393740836	1.92656269519664	0	0	Up	52.8556247303833	56.8738149256352	53.8791170201335	154.242166754919	158.255203692316	153.897206146687	11747	annexin A5	GO:0005388,GO:0005509,GO:0005515,GO:0005544,GO:0005615,GO:0005634,GO:0005737,GO:0005783,GO:0005829,GO:0005886,GO:0007596,GO:0007599,GO:0008021,GO:0009897,GO:0010033,GO:0014704,GO:0017046,GO:0030018,GO:0030195,GO:0030425,GO:0030971,GO:0042383,GO:0042802,GO:0042995,GO:0043025,GO:0043065,GO:0043204,GO:0043679,GO:0050819,GO:0051592,GO:0062023,GO:0072563,GO:0097211,GO:1901317,GO:1902721	P-type calcium transporter activity|calcium ion binding|protein binding|calcium-dependent phospholipid binding|extracellular space|nucleus|cytoplasm|endoplasmic reticulum|cytosol|plasma membrane|blood coagulation|hemostasis|synaptic vesicle|external side of plasma membrane|response to organic substance|intercalated disc|peptide hormone binding|Z disc|negative regulation of blood coagulation|dendr…
Anxa8	9.67163616055199	0.693237908208192	-2.98115575246503	0.238713129251327	-2.06665017788167	0.00287162701153417	0.00397770753275189	Down	0.479351787303716	0.58508906292724	0.549713158635477	0.0892264887167204	0.109512841832517	0.0894782983206681	11752	annexin A8	GO:0005509,GO:0005544,GO:0005546,GO:0005547,GO:0005737,GO:0005829,GO:0005886,GO:0007032,GO:0007596,GO:0007599,GO:0016197,GO:0031902,GO:0043325,GO:0046872,GO:0051015,GO:1900004,GO:1900138	calcium ion binding|calcium-dependent phospholipid binding|phosphatidylinositol-4,5-bisphosphate binding|phosphatidylinositol-3,4,5-trisphosphate binding|cytoplasm|cytosol|plasma membrane|endosome organization|blood coagulation|hemostasis|endosomal transport|late endosome membrane|phosphatidylinositol-3,4-bisphosphate binding|metal ion binding|actin filament binding|negative regulation of serine-…
Anxa9	107.743116759858	0.1989466031533	7.44564843069096	2.79197585186712	1.48128646355967	9.64693977560688e-14	2.08408333875942e-13	Up	0.543059114422957	0.437963519502386	0.655773307223655	1.14459281800407	1.15287278429992	1.13118790246746	71790	annexin A9	GO:0001786,GO:0002020,GO:0005262,GO:0005509,GO:0005543,GO:0005544,GO:0005546,GO:0005615,GO:0005634,GO:0005737,GO:0005829,GO:0005886,GO:0009986,GO:0015464,GO:0019834,GO:0031982,GO:0046790,GO:0062023,GO:0098609	phosphatidylserine binding|protease binding|calcium channel activity|calcium ion binding|phospholipid binding|calcium-dependent phospholipid binding|phosphatidylinositol-4,5-bisphosphate binding|extracellular space|nucleus|cytoplasm|cytosol|plasma membrane|cell surface|acetylcholine receptor activity|phospholipase A2 inhibitor activity|vesicle|virion binding|collagen-containing extracellular matr…
Aoah	941.881352985716	0.0821213338388466	37.1412541163647	8.28263221710698	3.05008932848342	6.06828564991168e-302	8.79048668307242e-301	Up	3.10156293860452	2.93191074004742	2.67912493349264	17.2749117420307	17.654838067455	19.2209585744989	27052	acyloxyacyl hydrolase	GO:0005509,GO:0005576,GO:0006629,GO:0006631,GO:0008653,GO:0009104,GO:0016787,GO:0016788,GO:0031410,GO:0043231,GO:0046872,GO:0050528,GO:0050728	calcium ion binding|extracellular region|lipid metabolic process|fatty acid metabolic process|lipopolysaccharide metabolic process|lipopolysaccharide catabolic process|hydrolase activity|hydrolase activity, acting on ester bonds|cytoplasmic vesicle|intracellular membrane-bounded organelle|metal ion binding|acyloxyacyl hydrolase activity|negative regulation of inflammatory response
Aoc3	103.371821705574	0.224138468562872	-10.3008282123163	0.201826586793792	-2.30881186043779	6.98572419275458e-25	1.92444657158332e-24	Down	2.23247417334177	2.27064317222978	2.43059445631961	0.429331723534001	0.352482617861882	0.267635060115424	11754	amine oxidase, copper containing 3	GO:0002523,GO:0002675,GO:0002687,GO:0005507,GO:0005509,GO:0005615,GO:0005737,GO:0005769,GO:0005783,GO:0005794,GO:0005886,GO:0005902,GO:0007155,GO:0008131,GO:0008217,GO:0009308,GO:0009986,GO:0010828,GO:0016020,GO:0016021,GO:0016491,GO:0035902,GO:0042755,GO:0042802,GO:0043231,GO:0046677,GO:0046872,GO:0046982,GO:0048038,GO:0052593,GO:0052594,GO:0052595,GO:0052596,GO:1902283	leukocyte migration involved in inflammatory response|positive regulation of acute inflammatory response|positive regulation of leukocyte migration|copper ion binding|calcium ion binding|extracellular space|cytoplasm|early endosome|endoplasmic reticulum|Golgi apparatus|plasma membrane|microvillus|cell adhesion|primary amine oxidase activity|regulation of blood pressure|amine metabolic process|cel…	mmu00260,mmu00350,mmu00360,mmu00410	Glycine, serine and threonine metabolism|Tyrosine metabolism|Phenylalanine metabolism|beta-Alanine metabolism
Aopep	625.201101914153	0.0795273418970002	15.5470389275664	2.35612271274309	1.23641468027854	1.66633819908302e-54	6.92451280752888e-54	Up	6.10365877804486	5.72439658066222	6.2361856204297	10.7784421994893	10.5000958343747	10.6548482071072	72061	aminopeptidase O	GO:0004177,GO:0005634,GO:0005730,GO:0005737,GO:0006508,GO:0008233,GO:0008237,GO:0008270,GO:0016787,GO:0046872,GO:0070006	aminopeptidase activity|nucleus|nucleolus|cytoplasm|proteolysis|peptidase activity|metallopeptidase activity|zinc ion binding|hydrolase activity|metal ion binding|metalloaminopeptidase activity
Aox1	341.643670035597	0.158126241447438	-23.5428876838813	0.0757427523756317	-3.72274834227134	1.48466604643454e-122	1.0590175933005e-121	Down	6.75942935218104	6.66436565859506	7.40394272616337	0.386956787536998	0.460454785984634	0.331261199411726	11761	aldehyde oxidase 1	GO:0004031,GO:0005506,GO:0005737,GO:0005829,GO:0009055,GO:0016491,GO:0017144,GO:0042802,GO:0042803,GO:0043546,GO:0046872,GO:0050250,GO:0050660,GO:0051287,GO:0051536,GO:0051537,GO:0071949,GO:0102797,GO:0102798	aldehyde oxidase activity|iron ion binding|cytoplasm|cytosol|electron transfer activity|oxidoreductase activity|drug metabolic process|identical protein binding|protein homodimerization activity|molybdopterin cofactor binding|metal ion binding|retinal oxidase activity|flavin adenine dinucleotide binding|NAD binding|iron-sulfur cluster binding|2 iron, 2 sulfur cluster binding|FAD binding|geranial:…	mmu00280,mmu00350,mmu00380,mmu00750,mmu00760,mmu00830,mmu00982,mmu04630	Valine, leucine and isoleucine degradation|Tyrosine metabolism|Tryptophan metabolism|Vitamin B6 metabolism|Nicotinate and nicotinamide metabolism|Retinol metabolism|Drug metabolism - cytochrome P450|JAK-STAT signaling pathway
Aox2	1.75595993626209	1.80061577264635	-2.27228429478911	0.0586587061128565	-4.09151094113388	0.0230693447650245	0.029408169032676	Down	0.0877384967832695	0.0338185877537831	0.0111796822936779	0	0	0	213043	aldehyde oxidase 2	GO:0004031,GO:0005506,GO:0005737,GO:0009055,GO:0016491,GO:0046872,GO:0050660,GO:0051287,GO:0051536,GO:0051537,GO:0071949,GO:0102797,GO:0102798	aldehyde oxidase activity|iron ion binding|cytoplasm|electron transfer activity|oxidoreductase activity|metal ion binding|flavin adenine dinucleotide binding|NAD binding|iron-sulfur cluster binding|2 iron, 2 sulfur cluster binding|FAD binding|geranial:oxygen oxidoreductase activity|heptaldehyde:oxygen oxidoreductase activity	mmu00280,mmu00350,mmu00380,mmu00750,mmu00760,mmu00830,mmu00982,mmu04630	Valine, leucine and isoleucine degradation|Tyrosine metabolism|Tryptophan metabolism|Vitamin B6 metabolism|Nicotinate and nicotinamide metabolism|Retinol metabolism|Drug metabolism - cytochrome P450|JAK-STAT signaling pathway
Aox3	31.1833528347481	0.395476962919712	-4.98743674026622	0.254825872159001	-1.97241633479468	6.11856443854387e-07	1.0436897896771e-06	Down	0.507886281798772	0.40156619066706	0.430106637926153	0.0465417335969246	0.0999658932095576	0.108903855350913	71724	aldehyde oxidase 3	GO:0004031,GO:0005506,GO:0005737,GO:0009055,GO:0016491,GO:0030151,GO:0046872,GO:0050660,GO:0051287,GO:0051536,GO:0051537,GO:0071949,GO:0102797,GO:0102798	aldehyde oxidase activity|iron ion binding|cytoplasm|electron transfer activity|oxidoreductase activity|molybdenum ion binding|metal ion binding|flavin adenine dinucleotide binding|NAD binding|iron-sulfur cluster binding|2 iron, 2 sulfur cluster binding|FAD binding|geranial:oxygen oxidoreductase activity|heptaldehyde:oxygen oxidoreductase activity	mmu00280,mmu00350,mmu00380,mmu00750,mmu00760,mmu00830,mmu00982,mmu04630	Valine, leucine and isoleucine degradation|Tyrosine metabolism|Tryptophan metabolism|Vitamin B6 metabolism|Nicotinate and nicotinamide metabolism|Retinol metabolism|Drug metabolism - cytochrome P450|JAK-STAT signaling pathway
Ap1g2	686.468934876754	0.0811640121481877	17.9963088662201	2.75232842453253	1.46065263144042	2.08243536661448e-72	1.04108736820295e-71	Up	8.18344271038953	9.38277929124405	7.80900808213398	17.0465967436507	17.8047591610136	17.5150662077349	11766	adaptor protein complex AP-1, gamma 2 subunit	GO:0005515,GO:0005768,GO:0005794,GO:0005798,GO:0005802,GO:0006886,GO:0006896,GO:0006898,GO:0015031,GO:0016020,GO:0016192,GO:0030117,GO:0030121,GO:0030133,GO:0031410,GO:0035615,GO:0140312	protein binding|endosome|Golgi apparatus|Golgi-associated vesicle|trans-Golgi network|intracellular protein transport|Golgi to vacuole transport|receptor-mediated endocytosis|protein transport|membrane|vesicle-mediated transport|membrane coat|AP-1 adaptor complex|transport vesicle|cytoplasmic vesicle|clathrin adaptor activity|cargo adaptor activity	mmu04142,mmu05170	Lysosome|Human immunodeficiency virus 1 infection
Ap1s1	848.410318020552	0.0724465065905343	27.6955980467856	4.01792135707969	2.00644932642524	7.88877460578482e-169	7.14146405955977e-168	Up	9.16949780570176	9.25877780281351	8.49946334953472	27.4465255010002	26.6580933225407	27.0641006624873	11769	adaptor protein complex AP-1, sigma 1	GO:0005515,GO:0005794,GO:0005802,GO:0005905,GO:0006886,GO:0015031,GO:0016020,GO:0016192,GO:0030117,GO:0030121,GO:0031410,GO:0042147,GO:0043195,GO:0043231	protein binding|Golgi apparatus|trans-Golgi network|clathrin-coated pit|intracellular protein transport|protein transport|membrane|vesicle-mediated transport|membrane coat|AP-1 adaptor complex|cytoplasmic vesicle|retrograde transport, endosome to Golgi|terminal bouton|intracellular membrane-bounded organelle	mmu04142,mmu05170	Lysosome|Human immunodeficiency virus 1 infection
Ap1s3	101.74043728247	0.210951911573549	9.93049760545439	4.27183952699496	2.09485745274715	3.06721029988791e-23	8.19255870471565e-23	Up	0.789280385527381	0.753321977002212	0.957814227107866	2.89169109584717	2.54164226934521	2.58180358408982	252903	adaptor-related protein complex AP-1, sigma 3	GO:0005794,GO:0005905,GO:0006605,GO:0006886,GO:0015031,GO:0016020,GO:0016192,GO:0030117,GO:0031410,GO:0043231	Golgi apparatus|clathrin-coated pit|protein targeting|intracellular protein transport|protein transport|membrane|vesicle-mediated transport|membrane coat|cytoplasmic vesicle|intracellular membrane-bounded organelle	mmu04142,mmu05170	Lysosome|Human immunodeficiency virus 1 infection
Ap2a2	3537.4889803016	0.0355678339061058	39.0361345032996	2.61793766912996	1.38843074834977	0	0	Up	26.895383753279	25.3469513826269	26.2649415600172	50.8923646843871	52.2736973195481	51.0012164835656	11772	adaptor-related protein complex 2, alpha 2 subunit	GO:0005515,GO:0005886,GO:0005905,GO:0006886,GO:0006897,GO:0006898,GO:0008021,GO:0008289,GO:0015031,GO:0016020,GO:0016192,GO:0019900,GO:0019901,GO:0019904,GO:0030117,GO:0030122,GO:0030131,GO:0030141,GO:0031410,GO:0035091,GO:0035615,GO:0044877,GO:0072583,GO:0097718,GO:0140312,GO:1902036	protein binding|plasma membrane|clathrin-coated pit|intracellular protein transport|endocytosis|receptor-mediated endocytosis|synaptic vesicle|lipid binding|protein transport|membrane|vesicle-mediated transport|kinase binding|protein kinase binding|protein domain specific binding|membrane coat|AP-2 adaptor complex|clathrin adaptor complex|secretory granule|cytoplasmic vesicle|phosphatidylinositol…	mmu04144,mmu04721,mmu04961,mmu05016	Endocytosis|Synaptic vesicle cycle|Endocrine and other factor-regulated calcium reabsorption|Huntington disease
Ap2s1	1748.78737165076	0.0499261096135004	35.7119383977778	3.44131069702147	1.78295815095803	2.58031095182837e-279	3.49984791072272e-278	Up	61.7001737729925	59.659944188054	62.5497340287963	160.695638968865	159.373434888656	154.676208141643	232910	adaptor-related protein complex 2, sigma 1 subunit	GO:0005515,GO:0005886,GO:0005905,GO:0006886,GO:0006897,GO:0015031,GO:0016020,GO:0016192,GO:0030117,GO:0030122,GO:0035615,GO:0043231,GO:0072583	protein binding|plasma membrane|clathrin-coated pit|intracellular protein transport|endocytosis|protein transport|membrane|vesicle-mediated transport|membrane coat|AP-2 adaptor complex|clathrin adaptor activity|intracellular membrane-bounded organelle|clathrin-dependent endocytosis	mmu04144,mmu04721,mmu04961,mmu05016	Endocytosis|Synaptic vesicle cycle|Endocrine and other factor-regulated calcium reabsorption|Huntington disease
Ap3b2	10.0401876456588	0.836350378232064	-3.9325366034987	0.102310174101537	-3.28897847574757	8.40541757748194e-05	0.00012911148053548	Down	0.391745687941453	0.273233411732006	0.21392754728156	0.0277788567857388	0.0255709509016127	0.0139286262982557	11775	adaptor-related protein complex 3, beta 2 subunit	GO:0005794,GO:0005802,GO:0006886,GO:0008089,GO:0015031,GO:0016020,GO:0016192,GO:0030117,GO:0030123,GO:0031410,GO:0048490	Golgi apparatus|trans-Golgi network|intracellular protein transport|anterograde axonal transport|protein transport|membrane|vesicle-mediated transport|membrane coat|AP-3 adaptor complex|cytoplasmic vesicle|anterograde synaptic vesicle transport	mmu04142	Lysosome
Ap3s1	813.432508985804	0.0699798015003598	16.4263193278009	2.21838622929471	1.14951056594103	1.23958124709398e-60	5.50779454006329e-60	Up	18.8196242002155	18.1043629379736	18.3752750598725	30.9074688819161	29.5239676549979	31.6265940537592	11777	adaptor-related protein complex 3, sigma 1 subunit	GO:0005794,GO:0005802,GO:0006886,GO:0008089,GO:0015031,GO:0016020,GO:0016192,GO:0030117,GO:0030123,GO:0031410,GO:0043231,GO:0048490	Golgi apparatus|trans-Golgi network|intracellular protein transport|anterograde axonal transport|protein transport|membrane|vesicle-mediated transport|membrane coat|AP-3 adaptor complex|cytoplasmic vesicle|intracellular membrane-bounded organelle|anterograde synaptic vesicle transport	mmu04142	Lysosome
Apaf1	1490.1344802062	0.0616221636987294	40.8309970941899	5.72031417919878	2.51609438692051	0	0	Up	3.7329700373134	4.57934145382398	4.10305754868607	17.6916031069239	17.7686394643919	17.7819263876495	11783	apoptotic peptidase activating factor 1	GO:0000166,GO:0001843,GO:0005524,GO:0005634,GO:0005737,GO:0005829,GO:0006915,GO:0006919,GO:0007275,GO:0007420,GO:0008635,GO:0008656,GO:0010659,GO:0030900,GO:0031072,GO:0032991,GO:0042802,GO:0042981,GO:0043293,GO:0043531,GO:0051402,GO:0070059,GO:0071560,GO:0097190,GO:1902510,GO:2001235	nucleotide binding|neural tube closure|ATP binding|nucleus|cytoplasm|cytosol|apoptotic process|activation of cysteine-type endopeptidase activity involved in apoptotic process|multicellular organism development|brain development|activation of cysteine-type endopeptidase activity involved in apoptotic process by cytochrome c|cysteine-type endopeptidase activator activity involved in apoptotic proc…	mmu01524,mmu04115,mmu04210,mmu04215,mmu05010,mmu05012,mmu05014,mmu05016,mmu05020,mmu05022,mmu05134,mmu05152,mmu05160,mmu05161,mmu05162,mmu05164,mmu05168,mmu05169,mmu05200,mmu05222,mmu05417	Platinum drug resistance|p53 signaling pathway|Apoptosis|Apoptosis - multiple species|Alzheimer disease|Parkinson disease|Amyotrophic lateral sclerosis|Huntington disease|Prion disease|Pathways of neurodegeneration - multiple diseases|Legionellosis|Tuberculosis|Hepatitis C|Hepatitis B|Measles|Influenza A|Herpes simplex virus 1 infection|Epstein-Barr virus infection|Pathways in cancer|Small cell l…
Apbb1	499.846778951503	0.142828327692019	-28.8063246868125	0.0577370344315884	-4.11435918197076	1.7873393670367e-182	1.71211681094199e-181	Down	15.0716734271598	14.3654114933146	14.0968469580366	0.809133887461292	0.525038947257848	0.558680816412062	11785	amyloid beta (A4) precursor protein-binding, family B, member 1	GO:0000122,GO:0001540,GO:0001764,GO:0003682,GO:0005515,GO:0005634,GO:0005737,GO:0005783,GO:0005886,GO:0006302,GO:0006325,GO:0006355,GO:0006915,GO:0006974,GO:0007411,GO:0008134,GO:0008542,GO:0010976,GO:0016020,GO:0030027,GO:0030048,GO:0030198,GO:0030308,GO:0030426,GO:0031594,GO:0031625,GO:0032991,GO:0035035,GO:0042393,GO:0042734,GO:0042995,GO:0043025,GO:0043065,GO:0043197,GO:0043967,GO:0044304,GO:…	negative regulation of transcription by RNA polymerase II|amyloid-beta binding|neuron migration|chromatin binding|protein binding|nucleus|cytoplasm|endoplasmic reticulum|plasma membrane|double-strand break repair|chromatin organization|regulation of transcription, DNA-templated|apoptotic process|cellular response to DNA damage stimulus|axon guidance|transcription factor binding|visual learning|po…	mmu05010	Alzheimer disease
Apbb1ip	3926.90020497853	0.0348330483305828	30.1148261965761	2.06908253702392	1.04899119637244	3.09920765041316e-199	3.16214175212653e-198	Up	49.1291751871948	46.1204417938543	46.5255626330105	74.0765755921862	71.5226644114435	74.5096228807562	54519	amyloid beta (A4) precursor protein-binding, family B, member 1 interacting protein	GO:0002291,GO:0005515,GO:0005737,GO:0005829,GO:0005856,GO:0005886,GO:0007165,GO:0016020,GO:0030054,GO:0042101,GO:0042995,GO:0045785	T cell activation via T cell receptor contact with antigen bound to MHC molecule on antigen presenting cell|protein binding|cytoplasm|cytosol|cytoskeleton|plasma membrane|signal transduction|membrane|cell junction|T cell receptor complex|cell projection|positive regulation of cell adhesion	mmu04015,mmu04611	Rap1 signaling pathway|Platelet activation
Apbb2	225.289591788227	0.164011327600051	-10.010071284694	0.320464159124234	-1.64176508077382	1.37653319444799e-23	3.70460626257201e-23	Down	1.07238089745083	1.09112362923226	1.02137416108831	0.354867309769436	0.212825187058623	0.199502203170256	11787	amyloid beta (A4) precursor protein-binding, family B, member 2	GO:0001540,GO:0001764,GO:0005515,GO:0005634,GO:0005737,GO:0006355,GO:0007411,GO:0008134,GO:0030048,GO:0030198,GO:0030308,GO:0035035,GO:0043065,GO:0043066,GO:0050821,GO:0051726	amyloid-beta binding|neuron migration|protein binding|nucleus|cytoplasm|regulation of transcription, DNA-templated|axon guidance|transcription factor binding|actin filament-based movement|extracellular matrix organization|negative regulation of cell growth|histone acetyltransferase binding|positive regulation of apoptotic process|negative regulation of apoptotic process|protein stabilization|regu…
Apc2	39.250232702355	0.380835006450972	-6.62817610270779	0.173831146901396	-2.5242414888329	3.39859877398635e-11	6.78361164406669e-11	Down	0.481063403600754	0.425470642149576	0.382039203166775	0.0888509408100262	0.0357826580071678	0.0445508452826841	23805	APC regulator of WNT signaling pathway 2	GO:0000226,GO:0001708,GO:0005737,GO:0005794,GO:0005829,GO:0005881,GO:0005884,GO:0007026,GO:0007389,GO:0007399,GO:0008013,GO:0008017,GO:0015630,GO:0016342,GO:0016477,GO:0030496,GO:0030877,GO:0031258,GO:0031941,GO:0045171,GO:0045295,GO:0045595,GO:0045732,GO:0048471,GO:0090090,GO:0090630,GO:0098794	microtubule cytoskeleton organization|cell fate specification|cytoplasm|Golgi apparatus|cytosol|cytoplasmic microtubule|actin filament|negative regulation of microtubule depolymerization|pattern specification process|nervous system development|beta-catenin binding|microtubule binding|microtubule cytoskeleton|catenin complex|cell migration|midbody|beta-catenin destruction complex|lamellipodium mem…	mmu04310,mmu04390,mmu04550,mmu04810,mmu04934,mmu05010,mmu05022,mmu05165,mmu05200,mmu05206,mmu05210,mmu05213,mmu05217,mmu05224,mmu05225,mmu05226	Wnt signaling pathway|Hippo signaling pathway|Signaling pathways regulating pluripotency of stem cells|Regulation of actin cytoskeleton|Cushing syndrome|Alzheimer disease|Pathways of neurodegeneration - multiple diseases|Human papillomavirus infection|Pathways in cancer|MicroRNAs in cancer|Colorectal cancer|Endometrial cancer|Basal cell carcinoma|Breast cancer|Hepatocellular carcinoma|Gastric can…
Apcdd1	309.279226511224	0.126912940688859	-10.5979766665207	0.393648426315254	-1.34502038410005	3.04496641307989e-26	8.58674079565663e-26	Down	6.51354487453873	6.36291903521904	6.90315173502154	2.32222142529399	1.94868439143155	1.56967158622662	494504	adenomatosis polyposis coli down-regulated 1	GO:0001942,GO:0005886,GO:0005887,GO:0016020,GO:0016021,GO:0016055,GO:0017147,GO:0030178,GO:0042487,GO:0042802,GO:0043615	hair follicle development|plasma membrane|integral component of plasma membrane|membrane|integral component of membrane|Wnt signaling pathway|Wnt-protein binding|negative regulation of Wnt signaling pathway|regulation of odontogenesis of dentin-containing tooth|identical protein binding|astrocyte cell migration
Apex1	695.388027836484	0.0808825456848427	14.1238239415986	2.2074348136586	1.14237083520102	2.70884353373808e-45	1.01529209434828e-44	Up	21.9578510664272	20.3593935771125	19.4745104411469	35.2636008847293	31.4404917111698	35.6924618969168	11792	apurinic/apyrimidinic endonuclease 1	GO:0000723,GO:0003677,GO:0003684,GO:0003691,GO:0003713,GO:0003723,GO:0003906,GO:0004518,GO:0004519,GO:0004521,GO:0004527,GO:0004528,GO:0005634,GO:0005654,GO:0005667,GO:0005730,GO:0005737,GO:0005739,GO:0005783,GO:0005813,GO:0006281,GO:0006284,GO:0006310,GO:0006974,GO:0007568,GO:0008081,GO:0008309,GO:0008311,GO:0008408,GO:0014912,GO:0016491,GO:0016607,GO:0016787,GO:0016890,GO:0031490,GO:0042981,GO:…	telomere maintenance|DNA binding|damaged DNA binding|double-stranded telomeric DNA binding|transcription coactivator activity|RNA binding|DNA-(apurinic or apyrimidinic site) endonuclease activity|nuclease activity|endonuclease activity|endoribonuclease activity|exonuclease activity|phosphodiesterase I activity|nucleus|nucleoplasm|transcription regulator complex|nucleolus|cytoplasm|mitochondrion|e…	mmu03410	Base excision repair
Aph1b	395.370183589787	0.125348816233965	-23.4587114928041	0.13026110578772	-2.94052171599711	1.07721774860346e-121	7.64968230541603e-121	Down	9.10903045255517	8.32621230180782	8.72165956196226	0.850468316342438	0.832420646064017	0.874460063122612	208117	aph1 homolog B, gamma secretase subunit	GO:0001963,GO:0005783,GO:0005886,GO:0006509,GO:0007219,GO:0007220,GO:0007614,GO:0010950,GO:0016020,GO:0016021,GO:0016485,GO:0030133,GO:0030674,GO:0034205,GO:0035249,GO:0042987,GO:0043085,GO:0060134,GO:0061133,GO:0070765	synaptic transmission, dopaminergic|endoplasmic reticulum|plasma membrane|membrane protein ectodomain proteolysis|Notch signaling pathway|Notch receptor processing|short-term memory|positive regulation of endopeptidase activity|membrane|integral component of membrane|protein processing|transport vesicle|protein-macromolecule adaptor activity|amyloid-beta formation|synaptic transmission, glutamate…	mmu04330,mmu05010	Notch signaling pathway|Alzheimer disease
Aph1c	637.183083396079	0.0815798291019592	-18.2334985616446	0.356633542246075	-1.48748569658978	2.79833489762835e-74	1.41852141479397e-73	Down	10.0810439729179	10.0792169658984	10.5566018569614	2.72087297487246	2.72127594021232	2.7757584342354	68318	aph1 homolog C, gamma secretase subunit	GO:0001656,GO:0001963,GO:0005783,GO:0005886,GO:0006509,GO:0007219,GO:0007220,GO:0007614,GO:0016020,GO:0016021,GO:0016485,GO:0030674,GO:0035249,GO:0043085,GO:0060134,GO:0070765	metanephros development|synaptic transmission, dopaminergic|endoplasmic reticulum|plasma membrane|membrane protein ectodomain proteolysis|Notch signaling pathway|Notch receptor processing|short-term memory|membrane|integral component of membrane|protein processing|protein-macromolecule adaptor activity|synaptic transmission, glutamatergic|positive regulation of catalytic activity|prepulse inhibit…	mmu04330,mmu05010	Notch signaling pathway|Alzheimer disease
Apln	17.1366278981648	0.4975693231845	-2.86851375739533	0.371830121534956	-1.42728444881262	0.00412405262913352	0.00564355197912773	Down	0.549222371734458	0.423392824263305	0.507370833900949	0.153348287372147	0.172528805440176	0.0854339209116573	30878	apelin	GO:0001525,GO:0002026,GO:0005102,GO:0005179,GO:0005576,GO:0005615,GO:0007165,GO:0007186,GO:0007275,GO:0007369,GO:0007631,GO:0008284,GO:0010629,GO:0031652,GO:0031704,GO:0040037,GO:0042327,GO:0042756,GO:0042802,GO:0043576,GO:0045776,GO:0045823,GO:0045906,GO:0048471,GO:0050878,GO:0051461,GO:0051466,GO:0060183,GO:0060976,GO:1902895,GO:1904022,GO:1904706,GO:1905564	angiogenesis|regulation of the force of heart contraction|signaling receptor binding|hormone activity|extracellular region|extracellular space|signal transduction|G protein-coupled receptor signaling pathway|multicellular organism development|gastrulation|feeding behavior|positive regulation of cell population proliferation|negative regulation of gene expression|positive regulation of heat genera…	mmu04080,mmu04371	Neuroactive ligand-receptor interaction|Apelin signaling pathway
Aplp1	3482.33559962263	0.0608076714319257	-75.4728112664438	0.0415408368595701	-4.58932590953366	0	0	Down	175.313547604304	170.513244050811	175.161317884772	5.49558576965107	5.57499111619797	5.15118682957652	11803	amyloid beta (A4) precursor-like protein 1	GO:0005515,GO:0005654,GO:0005737,GO:0005794,GO:0005886,GO:0006378,GO:0006417,GO:0006897,GO:0006915,GO:0007155,GO:0008201,GO:0016020,GO:0016021,GO:0030198,GO:0030900,GO:0031694,GO:0031695,GO:0031696,GO:0042802,GO:0046872,GO:0046914,GO:0048471,GO:0071874,GO:0106072	protein binding|nucleoplasm|cytoplasm|Golgi apparatus|plasma membrane|mRNA polyadenylation|regulation of translation|endocytosis|apoptotic process|cell adhesion|heparin binding|membrane|integral component of membrane|extracellular matrix organization|forebrain development|alpha-2A adrenergic receptor binding|alpha-2B adrenergic receptor binding|alpha-2C adrenergic receptor binding|identical prote…
Apoa2	12.3786663148883	0.744288147244403	-4.12600519163479	0.119002454908944	-3.07093675960264	3.69118937737312e-05	5.78384072488651e-05	Down	1.44356073767345	1.424427354279	1.53037428731235	0	0.0527674056265652	0.344912073013857	11807	apolipoprotein A-II	GO:0002719,GO:0005102,GO:0005319,GO:0005543,GO:0005576,GO:0005615,GO:0005829,GO:0006656,GO:0006869,GO:0008035,GO:0008203,GO:0008289,GO:0009395,GO:0009749,GO:0010873,GO:0010903,GO:0015485,GO:0018158,GO:0018206,GO:0030300,GO:0030301,GO:0031072,GO:0031100,GO:0031210,GO:0031647,GO:0032375,GO:0032757,GO:0033344,GO:0033700,GO:0034190,GO:0034361,GO:0034364,GO:0034366,GO:0034370,GO:0034374,GO:0034375,GO:…	negative regulation of cytokine production involved in immune response|signaling receptor binding|lipid transporter activity|phospholipid binding|extracellular region|extracellular space|cytosol|phosphatidylcholine biosynthetic process|lipid transport|high-density lipoprotein particle binding|cholesterol metabolic process|lipid binding|phospholipid catabolic process|response to glucose|positive r…	mmu03320,mmu04979	PPAR signaling pathway|Cholesterol metabolism
Apobec1	3531.45592918412	0.0423505047490445	73.9456022704837	8.76426787469076	3.13163358012707	0	0	Up	10.0727726789555	9.87066593110373	10.885150201821	66.832387987508	68.4664870985847	67.3532118174583	11810	apolipoprotein B mRNA editing enzyme, catalytic polypeptide 1	GO:0003723,GO:0003729,GO:0003824,GO:0004126,GO:0004131,GO:0005515,GO:0005634,GO:0005737,GO:0006397,GO:0006641,GO:0006970,GO:0008047,GO:0008270,GO:0010332,GO:0016554,GO:0016556,GO:0016787,GO:0019904,GO:0035925,GO:0042127,GO:0042157,GO:0042158,GO:0042493,GO:0042953,GO:0043021,GO:0045471,GO:0046872,GO:0048255,GO:0051592,GO:0051607,GO:0070383,GO:0080111,GO:0090209,GO:0090310,GO:0090366	RNA binding|mRNA binding|catalytic activity|cytidine deaminase activity|cytosine deaminase activity|protein binding|nucleus|cytoplasm|mRNA processing|triglyceride metabolic process|response to osmotic stress|enzyme activator activity|zinc ion binding|response to gamma radiation|cytidine to uridine editing|mRNA modification|hydrolase activity|protein domain specific binding|mRNA 3'-UTR AU-rich reg…
Apobec2	20.0920534040793	0.505400932460686	-4.78446706487911	0.187105760873179	-2.41807411591734	1.71441604966049e-06	2.87107636950795e-06	Down	1.73056621241483	1.68756048622709	1.76407676468517	0.264309664441648	0.283852250956695	0.176703722135178	11811	apolipoprotein B mRNA editing enzyme, catalytic polypeptide 2	GO:0003723,GO:0003824,GO:0004126,GO:0005634,GO:0005737,GO:0006397,GO:0016554,GO:0016556,GO:0016787,GO:0042802,GO:0046872,GO:0080111	RNA binding|catalytic activity|cytidine deaminase activity|nucleus|cytoplasm|mRNA processing|cytidine to uridine editing|mRNA modification|hydrolase activity|identical protein binding|metal ion binding|DNA demethylation
Apobec3	1802.39941370305	0.0507454061998678	27.3533209705996	2.61725661475228	1.38805538356844	9.86008597077661e-165	8.79154317193463e-164	Up	7.79453079821318	8.36196567863437	8.76587879944834	16.1813964998604	16.7108016612322	16.0177277760624	80287	apolipoprotein B mRNA editing enzyme, catalytic polypeptide 3	GO:0000932,GO:0002244,GO:0002376,GO:0003723,GO:0003824,GO:0004126,GO:0005515,GO:0005634,GO:0005654,GO:0005737,GO:0008270,GO:0010529,GO:0016554,GO:0016787,GO:0045071,GO:0045087,GO:0045869,GO:0046872,GO:0047844,GO:0050688,GO:0051607,GO:0070383,GO:0080111,GO:1903900	P-body|hematopoietic progenitor cell differentiation|immune system process|RNA binding|catalytic activity|cytidine deaminase activity|protein binding|nucleus|nucleoplasm|cytoplasm|zinc ion binding|negative regulation of transposition|cytidine to uridine editing|hydrolase activity|negative regulation of viral genome replication|innate immune response|negative regulation of single stranded viral RN…	mmu05170	Human immunodeficiency virus 1 infection
Apobr	2910.17257255401	0.04573729079592	64.5519277372573	7.7405189376345	2.95243029035615	0	0	Up	10.9633046974645	11.3433709781917	11.0423782536433	62.3762996673614	66.1368118392427	65.0677274419984	171504	apolipoprotein B receptor	GO:0005886,GO:0006629,GO:0006641,GO:0006869,GO:0008202,GO:0008203,GO:0016020,GO:0030228,GO:0030229,GO:0034361,GO:0034362,GO:0042627	plasma membrane|lipid metabolic process|triglyceride metabolic process|lipid transport|steroid metabolic process|cholesterol metabolic process|membrane|lipoprotein particle receptor activity|very-low-density lipoprotein particle receptor activity|very-low-density lipoprotein particle|low-density lipoprotein particle|chylomicron
Apoc2	13.1187660952635	1.27683368384604	5.74352273353584	161.291129870111	7.33352329011406	9.27269080508214e-09	1.70768849335641e-08	Up	0	0	0	2.11187648242675	1.2757639913847	1.12510063669465	11813	apolipoprotein C-II	GO:0005576,GO:0005615,GO:0005829,GO:0008289,GO:0010518,GO:0010898,GO:0010916,GO:0016004,GO:0032375,GO:0033344,GO:0033700,GO:0034361,GO:0034362,GO:0034363,GO:0034366,GO:0034382,GO:0034384,GO:0042627,GO:0042802,GO:0042953,GO:0043274,GO:0045723,GO:0045833,GO:0048261,GO:0051006,GO:0055102,GO:0060230,GO:0060697,GO:0070328	extracellular region|extracellular space|cytosol|lipid binding|positive regulation of phospholipase activity|positive regulation of triglyceride catabolic process|negative regulation of very-low-density lipoprotein particle clearance|phospholipase activator activity|negative regulation of cholesterol transport|cholesterol efflux|phospholipid efflux|very-low-density lipoprotein particle|low-densit…	mmu04979	Cholesterol metabolism
Apoc3	3.08935457130203	1.51866238033309	-3.22999961216193	0.0333705922287698	-4.90527889948081	0.00123790386002352	0.00176474195890933	Down	0.579591571243903	0.446804290752395	0.516962895982187	0	0	0	11814	apolipoprotein C-III	GO:0005543,GO:0005576,GO:0005615,GO:0005829,GO:0006629,GO:0006641,GO:0006642,GO:0006869,GO:0008203,GO:0008289,GO:0010867,GO:0010897,GO:0010916,GO:0010987,GO:0010989,GO:0016042,GO:0019433,GO:0034361,GO:0034363,GO:0034366,GO:0042157,GO:0042627,GO:0042632,GO:0042953,GO:0043434,GO:0051005,GO:0055102,GO:0070328,GO:0070653,GO:0071333,GO:0090324	phospholipid binding|extracellular region|extracellular space|cytosol|lipid metabolic process|triglyceride metabolic process|triglyceride mobilization|lipid transport|cholesterol metabolic process|lipid binding|positive regulation of triglyceride biosynthetic process|negative regulation of triglyceride catabolic process|negative regulation of very-low-density lipoprotein particle clearance|negati…	mmu03320,mmu04979	PPAR signaling pathway|Cholesterol metabolism
Apof	18.7152008635759	0.595669647808194	5.71465285606241	10.5857035639026	3.40404525411678	1.09928198442737e-08	2.01865619436622e-08	Up	0.162582036153613	0.0716192524497822	0.0236757517590221	0.668668240037809	0.785320494911562	0.601187523912422	103161	apolipoprotein F	GO:0005576,GO:0005615,GO:0006629,GO:0006641,GO:0006869,GO:0008202,GO:0008203,GO:0033344,GO:0034362,GO:0034364	extracellular region|extracellular space|lipid metabolic process|triglyceride metabolic process|lipid transport|steroid metabolic process|cholesterol metabolic process|cholesterol efflux|low-density lipoprotein particle|high-density lipoprotein particle
Apol7e	30.5698956313683	0.389789770124532	4.74460089419156	3.60349512072122	1.84939689187957	2.08917829819839e-06	3.48272833686795e-06	Up	0.189239895022738	0.408475491300596	0.270066050702179	0.958122533600974	0.743621338115544	0.640550992740021	666348	apolipoprotein L 7e	GO:0008289	lipid binding
Apol9a	11.4453971928864	0.697822051492005	4.19576683003388	7.61001141049839	2.92789861691635	2.71949912016425e-05	4.29029985604111e-05	Up	0.0278592340301515	0.143176976332168	0.0851960943452234	0.553142905996439	0.432801524912322	0.47149835960451	223672	apolipoprotein L 9a	GO:0008289	lipid binding
Apol9b	64.556633956015	0.305853275588299	10.3445875792564	8.96265395477166	3.16392599572561	4.42818782009342e-25	1.22538249029187e-24	Up	0.311330149876117	0.298670251703662	0.317358723175371	1.77201156752008	2.08637944827617	2.37623755371298	71898	apolipoprotein L 9b	GO:0008289	lipid binding
Apold1	450.451479611271	0.0965506523132902	-14.4069842760865	0.38129942755948	-1.39100372972346	4.67690133912108e-47	1.79202708864452e-46	Down	11.8988790607099	12.264215420901	12.8506703248859	3.46371215557575	3.54936322572647	3.57179347717882	381823	apolipoprotein L domain containing 1	GO:0001525,GO:0008289,GO:0045601	angiogenesis|lipid binding|regulation of endothelial cell differentiation
Apoo	507.869957790766	0.114804206678158	-26.7490470337576	0.119005229406026	-3.07090312410728	1.26670373343774e-157	1.08755466162645e-156	Down	37.8257563379761	34.7659218939197	38.233282653667	3.41056461501998	2.97765847530457	3.52596876737626	68316	apolipoprotein O	GO:0000139,GO:0005576,GO:0005739,GO:0005743,GO:0005783,GO:0005789,GO:0005794,GO:0005829,GO:0016020,GO:0016021,GO:0031305,GO:0042407,GO:0061617	Golgi membrane|extracellular region|mitochondrion|mitochondrial inner membrane|endoplasmic reticulum|endoplasmic reticulum membrane|Golgi apparatus|cytosol|membrane|integral component of membrane|integral component of mitochondrial inner membrane|cristae formation|MICOS complex
Appl2	1341.79005402065	0.0605547027133675	-20.0840278829297	0.430420191262741	-1.21618233773779	1.0179645679741e-89	5.85705360716249e-89	Down	13.5677273794206	13.8010059185099	14.0457371534642	4.51094753534337	4.81328715707527	4.03308198768175	216190	adaptor protein, phosphotyrosine interaction, PH domain and leucine zipper containing 2	GO:0001726,GO:0001786,GO:0002024,GO:0005515,GO:0005634,GO:0005737,GO:0005768,GO:0005886,GO:0006606,GO:0007049,GO:0007179,GO:0008283,GO:0009631,GO:0010008,GO:0010762,GO:0016020,GO:0023052,GO:0031267,GO:0031410,GO:0031982,GO:0032009,GO:0032587,GO:0033211,GO:0034143,GO:0035091,GO:0035729,GO:0036186,GO:0042593,GO:0042802,GO:0042803,GO:0042995,GO:0044354,GO:0044877,GO:0045088,GO:0046322,GO:0046325,GO:…	ruffle|phosphatidylserine binding|diet induced thermogenesis|protein binding|nucleus|cytoplasm|endosome|plasma membrane|protein import into nucleus|cell cycle|transforming growth factor beta receptor signaling pathway|cell population proliferation|cold acclimation|endosome membrane|regulation of fibroblast migration|membrane|signaling|small GTPase binding|cytoplasmic vesicle|vesicle|early phagoso…
Aprt	1654.96749954955	0.0584890552683257	50.2076200194946	7.65602882829349	2.93659626221132	0	0	Up	26.7114078520963	28.9310077764588	26.6560805425167	160.345014491596	155.585122016301	156.634688714316	11821	adenine phosphoribosyl transferase	GO:0002055,GO:0003999,GO:0005654,GO:0005737,GO:0005829,GO:0006166,GO:0006168,GO:0007595,GO:0007625,GO:0009116,GO:0016208,GO:0016740,GO:0016757,GO:0044209,GO:0046083	adenine binding|adenine phosphoribosyltransferase activity|nucleoplasm|cytoplasm|cytosol|purine ribonucleoside salvage|adenine salvage|lactation|grooming behavior|nucleoside metabolic process|AMP binding|transferase activity|glycosyltransferase activity|AMP salvage|adenine metabolic process	mmu00230	Purine metabolism
Aqp1	2495.22332591656	0.0865804289841601	-61.0947214718189	0.0255663994119185	-5.28960719369786	0	0	Down	107.702183732506	111.769550302225	109.069110076626	2.31337991446264	1.80739835446122	2.20293841416242	11826	aquaporin 1	GO:0003094,GO:0003097,GO:0005223,GO:0005267,GO:0005372,GO:0005634,GO:0005737,GO:0005886,GO:0005887,GO:0005901,GO:0005903,GO:0006813,GO:0006833,GO:0006884,GO:0006972,GO:0008519,GO:0009925,GO:0009992,GO:0010592,GO:0010634,GO:0015079,GO:0015168,GO:0015250,GO:0015267,GO:0015670,GO:0015696,GO:0015793,GO:0016020,GO:0016021,GO:0016323,GO:0016324,GO:0019233,GO:0019725,GO:0019934,GO:0020003,GO:0020005,GO:…	glomerular filtration|renal water transport|intracellular cGMP-activated cation channel activity|potassium channel activity|water transmembrane transporter activity|nucleus|cytoplasm|plasma membrane|integral component of plasma membrane|caveola|brush border|potassium ion transport|water transport|cell volume homeostasis|hyperosmotic response|ammonium transmembrane transporter activity|basal plasm…	mmu04924,mmu04964,mmu04976	Renin secretion|Proximal tubule bicarbonate reclamation|Bile secretion
Aqp11	65.9809219583845	0.305110873550336	-9.72883136987242	0.127770595260866	-2.96837223788569	2.27187911723499e-22	5.97729038945836e-22	Down	5.19210142235154	5.88303582024459	5.41766389154446	0.527619670545771	0.485683654813952	0.569809355115177	66333	aquaporin 11	GO:0001822,GO:0005737,GO:0005783,GO:0005829,GO:0005886,GO:0006612,GO:0006833,GO:0008284,GO:0009986,GO:0009992,GO:0015250,GO:0015254,GO:0015267,GO:0016020,GO:0016021,GO:0030104,GO:0030425,GO:0031410,GO:0032364,GO:0033577,GO:0042802,GO:0048388,GO:0048471,GO:0050680,GO:0051260,GO:0055085,GO:0072014,GO:0080170,GO:1903573,GO:1904293	kidney development|cytoplasm|endoplasmic reticulum|cytosol|plasma membrane|protein targeting to membrane|water transport|positive regulation of cell population proliferation|cell surface|cellular water homeostasis|water channel activity|glycerol channel activity|channel activity|membrane|integral component of membrane|water homeostasis|dendrite|cytoplasmic vesicle|oxygen homeostasis|protein glyco…
Aqp4	83.2851135749512	0.235134004589083	-7.87129386966487	0.277236891209276	-1.8508088488718	3.50992080521185e-15	7.84686086829088e-15	Down	1.32260635270828	1.23923045671085	1.48579038515159	0.27689374368758	0.312440666443428	0.250803385204683	11829	aquaporin 4	GO:0005515,GO:0005737,GO:0005768,GO:0005886,GO:0005887,GO:0005911,GO:0006833,GO:0007605,GO:0009897,GO:0009925,GO:0009992,GO:0010574,GO:0015250,GO:0015267,GO:0015670,GO:0016020,GO:0016021,GO:0016323,GO:0030104,GO:0030315,GO:0031253,GO:0032691,GO:0032715,GO:0032991,GO:0033326,GO:0042383,GO:0042802,GO:0042995,GO:0051289,GO:0055085,GO:0060354,GO:0070295,GO:0071333,GO:0071346,GO:0090660,GO:0097450,GO:…	protein binding|cytoplasm|endosome|plasma membrane|integral component of plasma membrane|cell-cell junction|water transport|sensory perception of sound|external side of plasma membrane|basal plasma membrane|cellular water homeostasis|regulation of vascular endothelial growth factor production|water channel activity|channel activity|carbon dioxide transport|membrane|integral component of membrane|…	mmu04962,mmu04976	Vasopressin-regulated water reabsorption|Bile secretion
Aqp7	2.93577593570186	1.556040132474	-3.10549851989507	0.0351025505736919	-4.83228032829535	0.00189958571484005	0.0026692094408332	Down	0.159902112480751	0.0547856674722693	0.14488750649111	0	0	0	11832	aquaporin 7	GO:0005737,GO:0005811,GO:0005886,GO:0005887,GO:0005911,GO:0006833,GO:0015204,GO:0015250,GO:0015254,GO:0015265,GO:0015267,GO:0015793,GO:0015840,GO:0016020,GO:0016021,GO:0031410,GO:0031526,GO:0055085,GO:0070295,GO:1990904	cytoplasm|lipid droplet|plasma membrane|integral component of plasma membrane|cell-cell junction|water transport|urea transmembrane transporter activity|water channel activity|glycerol channel activity|urea channel activity|channel activity|glycerol transport|urea transport|membrane|integral component of membrane|cytoplasmic vesicle|brush border membrane|transmembrane transport|renal water absorp…	mmu03320,mmu04923	PPAR signaling pathway|Regulation of lipolysis in adipocytes
Aqp9	332.069421999253	0.380579809383566	12.4836911771754	26.9281051208344	4.75104080861269	9.16378489014708e-36	3.01770311159872e-35	Up	0.67259710476555	0.276534292783147	0.274248489540487	8.14616127572686	7.94943300605161	8.66019273591652	64008	aquaporin 9	GO:0005345,GO:0005350,GO:0005886,GO:0005887,GO:0006833,GO:0006863,GO:0010033,GO:0015204,GO:0015250,GO:0015254,GO:0015265,GO:0015267,GO:0015722,GO:0015791,GO:0015793,GO:0015837,GO:0015855,GO:0016020,GO:0016021,GO:0016323,GO:0043231,GO:0046689,GO:0055085,GO:0071918	purine nucleobase transmembrane transporter activity|pyrimidine nucleobase transmembrane transporter activity|plasma membrane|integral component of plasma membrane|water transport|purine nucleobase transport|response to organic substance|urea transmembrane transporter activity|water channel activity|glycerol channel activity|urea channel activity|channel activity|canalicular bile acid transport|p…	mmu04613,mmu04976	Neutrophil extracellular trap formation|Bile secretion
Arap1	5207.51208384328	0.0306959694049228	44.673399549301	2.58702376278476	1.37129330577924	0	0	Up	24.1898715612575	24.4652473067721	26.0036942229911	48.1472436090344	48.3204412537118	48.40189951764	69710	ArfGAP with RhoGAP domain, ankyrin repeat and PH domain 1	GO:0001921,GO:0005096,GO:0005547,GO:0005654,GO:0005737,GO:0005794,GO:0005802,GO:0005829,GO:0005886,GO:0007165,GO:0008360,GO:0016020,GO:0031410,GO:0031702,GO:0043231,GO:0043547,GO:0046872,GO:0051270,GO:0051491,GO:0051497	positive regulation of receptor recycling|GTPase activator activity|phosphatidylinositol-3,4,5-trisphosphate binding|nucleoplasm|cytoplasm|Golgi apparatus|trans-Golgi network|cytosol|plasma membrane|signal transduction|regulation of cell shape|membrane|cytoplasmic vesicle|type 1 angiotensin receptor binding|intracellular membrane-bounded organelle|positive regulation of GTPase activity|metal ion …	mmu04144	Endocytosis
Arap3	2670.62124846041	0.0392686666692425	-29.5464975173684	0.447434509655288	-1.16025156225314	7.28400830083965e-192	7.21984395972803e-191	Down	41.9493767088091	42.1286290770692	42.1951673679164	14.433414002318	14.0298900492143	13.9208691327099	106952	ArfGAP with RhoGAP domain, ankyrin repeat and PH domain 3	GO:0001726,GO:0005096,GO:0005515,GO:0005547,GO:0005737,GO:0005856,GO:0005886,GO:0007165,GO:0008360,GO:0016020,GO:0030027,GO:0030336,GO:0035021,GO:0035024,GO:0042995,GO:0043325,GO:0043547	ruffle|GTPase activator activity|protein binding|phosphatidylinositol-3,4,5-trisphosphate binding|cytoplasm|cytoskeleton|plasma membrane|signal transduction|regulation of cell shape|membrane|lamellipodium|negative regulation of cell migration|negative regulation of Rac protein signal transduction|negative regulation of Rho protein signal transduction|cell projection|phosphatidylinositol-3,4-bisph…	mmu04015,mmu04024,mmu04144	Rap1 signaling pathway|cAMP signaling pathway|Endocytosis
Arc	46.0411124886142	0.305182197443792	-3.5627141780855	0.470648877190147	-1.08727694173228	0.00036704023689001	0.000542767069170649	Down	1.59013477007665	1.01698245889027	1.20668936940091	0.403420014147779	0.468230944206435	0.474916525509764	11838	activity regulated cytoskeletal-associated protein	GO:0003723,GO:0003729,GO:0003779,GO:0005515,GO:0005737,GO:0005768,GO:0005856,GO:0005886,GO:0006897,GO:0007010,GO:0007275,GO:0007492,GO:0007616,GO:0009952,GO:0015629,GO:0016020,GO:0016477,GO:0022604,GO:0030054,GO:0030425,GO:0031410,GO:0042995,GO:0043197,GO:0045121,GO:0045202,GO:0045211,GO:0048168,GO:0050804,GO:0051028,GO:0051260,GO:0061001,GO:0071598,GO:0098839,GO:0098845,GO:0098978,GO:0099149,GO:…	RNA binding|mRNA binding|actin binding|protein binding|cytoplasm|endosome|cytoskeleton|plasma membrane|endocytosis|cytoskeleton organization|multicellular organism development|endoderm development|long-term memory|anterior/posterior pattern specification|actin cytoskeleton|membrane|cell migration|regulation of cell morphogenesis|cell junction|dendrite|cytoplasmic vesicle|cell projection|dendritic…	mmu05031	Amphetamine addiction
Areg	64.949757904319	0.345470420606655	11.2425176971938	14.7634430960571	3.8839573175273	2.52088591559511e-29	7.53718472293763e-29	Up	0.400347511248104	0.411501235680601	0.453444233277732	4.32771725465197	5.28455795608267	4.38421568364281	11839	amphiregulin	GO:0005125,GO:0005154,GO:0005615,GO:0005622,GO:0005634,GO:0005737,GO:0007173,GO:0007186,GO:0008083,GO:0008284,GO:0009986,GO:0014009,GO:0016020,GO:0016021,GO:0031175,GO:0032355,GO:0042327,GO:0045668,GO:0045741,GO:0050731,GO:0051384,GO:0060598,GO:0060744,GO:0060749,GO:0060750	cytokine activity|epidermal growth factor receptor binding|extracellular space|intracellular anatomical structure|nucleus|cytoplasm|epidermal growth factor receptor signaling pathway|G protein-coupled receptor signaling pathway|growth factor activity|positive regulation of cell population proliferation|cell surface|glial cell proliferation|membrane|integral component of membrane|neuron projection…	mmu04010,mmu04012,mmu04151,mmu04390,mmu05210	MAPK signaling pathway|ErbB signaling pathway|PI3K-Akt signaling pathway|Hippo signaling pathway|Colorectal cancer
Arf2	1864.0076010394	0.0474452121666148	22.1887682139697	2.07448153473714	1.05275081562763	4.40904994113227e-109	2.89075912841245e-108	Up	26.7508861172229	28.3566746684152	26.2964169685875	41.7873960331906	41.793153863302	43.0876685793694	11841	ADP-ribosylation factor 2	GO:0000166,GO:0005525,GO:0005737,GO:0005794,GO:0005886,GO:0006886,GO:0015031,GO:0016192	nucleotide binding|GTP binding|cytoplasm|Golgi apparatus|plasma membrane|intracellular protein transport|protein transport|vesicle-mediated transport	mmu04072,mmu04144,mmu05132,mmu05134	Phospholipase D signaling pathway|Endocytosis|Salmonella infection|Legionellosis
Arf5	1814.34340877726	0.0519006915145639	26.3555179248649	2.58089170275537	1.36786960552497	4.43688771111576e-153	3.72335041219578e-152	Up	60.8027782708057	58.4028502822994	56.8922351660183	115.568167989497	107.211948421515	118.303554058406	11844	ADP-ribosylation factor 5	GO:0000166,GO:0005515,GO:0005525,GO:0005737,GO:0005794,GO:0005886,GO:0006886,GO:0006890,GO:0015031,GO:0016020,GO:0016192	nucleotide binding|protein binding|GTP binding|cytoplasm|Golgi apparatus|plasma membrane|intracellular protein transport|retrograde vesicle-mediated transport, Golgi to endoplasmic reticulum|protein transport|membrane|vesicle-mediated transport	mmu04144	Endocytosis
Arf6	5124.26608359937	0.0293601369662397	56.3256385344508	3.14645751284339	1.65372846208238	0	0	Up	41.1110002638665	41.3480985661964	41.0063195527177	95.9057287292292	98.2643085071481	97.2003082416752	11845	ADP-ribosylation factor 6	GO:0000166,GO:0001726,GO:0001889,GO:0003924,GO:0005515,GO:0005525,GO:0005737,GO:0005768,GO:0005769,GO:0005794,GO:0005829,GO:0005886,GO:0005938,GO:0006886,GO:0007049,GO:0007399,GO:0010975,GO:0015031,GO:0016020,GO:0016192,GO:0019003,GO:0030139,GO:0030154,GO:0030838,GO:0030866,GO:0031527,GO:0031996,GO:0032154,GO:0032456,GO:0033028,GO:0034143,GO:0034394,GO:0035020,GO:0036010,GO:0042995,GO:0043209,GO:…	nucleotide binding|ruffle|liver development|GTPase activity|protein binding|GTP binding|cytoplasm|endosome|early endosome|Golgi apparatus|cytosol|plasma membrane|cell cortex|intracellular protein transport|cell cycle|nervous system development|regulation of neuron projection development|protein transport|membrane|vesicle-mediated transport|GDP binding|endocytic vesicle|cell differentiation|positi…	mmu04014,mmu04072,mmu04144,mmu04666,mmu05132,mmu05135	Ras signaling pathway|Phospholipase D signaling pathway|Endocytosis|Fc gamma R-mediated phagocytosis|Salmonella infection|Yersinia infection
Arfgef3	15.6156930419704	0.837571209870003	-5.1490623275917	0.0503206244853654	-4.31270636341703	2.61791885688503e-07	4.53924118234498e-07	Down	0.249973555586998	0.202845667539731	0.221285863355291	0	0.00601147659036818	0.0196468902349666	215821	ARFGEF family member 3	GO:0005085,GO:0016020,GO:0016021,GO:0030036,GO:0031410,GO:0032012	guanyl-nucleotide exchange factor activity|membrane|integral component of membrane|actin cytoskeleton organization|cytoplasmic vesicle|regulation of ARF protein signal transduction
Arg1	14736.3118887417	0.228711415270378	49.3547161682753	2500.47590047269	11.2879869851141	0	0	Up	0.25614651193599	0.564177388119984	0.671416748935951	925.282997283428	924.53810696982	938.458812737953	11846	arginase, liver	GO:0000050,GO:0001938,GO:0002250,GO:0002376,GO:0004053,GO:0005615,GO:0005737,GO:0005741,GO:0005829,GO:0006525,GO:0010963,GO:0016787,GO:0016813,GO:0019547,GO:0030145,GO:0032964,GO:0042130,GO:0042802,GO:0042832,GO:0043005,GO:0043025,GO:0045087,GO:0046007,GO:0046872,GO:0060336,GO:0070965,GO:2000552	urea cycle|positive regulation of endothelial cell proliferation|adaptive immune response|immune system process|arginase activity|extracellular space|cytoplasm|mitochondrial outer membrane|cytosol|arginine metabolic process|regulation of L-arginine import|hydrolase activity|hydrolase activity, acting on carbon-nitrogen (but not peptide) bonds, in linear amidines|arginine catabolic process to orni…	mmu00220,mmu00330,mmu05146	Arginine biosynthesis|Arginine and proline metabolism|Amoebiasis
Arg2	384.663872102514	0.186944244223939	26.7665294667579	32.0854791240862	5.00384862166087	7.92926501559868e-158	6.81882650264994e-157	Up	1.29682080213747	0.940906142276038	0.816487622588662	22.7947966497925	26.315928163854	24.4919215149289	11847	arginase type II	GO:0000050,GO:0001657,GO:0002250,GO:0002376,GO:0002829,GO:0004053,GO:0005737,GO:0005739,GO:0006525,GO:0006941,GO:0010963,GO:0016787,GO:0016813,GO:0019547,GO:0030145,GO:0032651,GO:0032696,GO:0032700,GO:0032720,GO:0045087,GO:0045988,GO:0046872,GO:0050998,GO:0051001,GO:0071641,GO:0071644,GO:0071650,GO:1900425,GO:1903426,GO:1905403,GO:2000562,GO:2000774	urea cycle|ureteric bud development|adaptive immune response|immune system process|negative regulation of type 2 immune response|arginase activity|cytoplasm|mitochondrion|arginine metabolic process|striated muscle contraction|regulation of L-arginine import|hydrolase activity|hydrolase activity, acting on carbon-nitrogen (but not peptide) bonds, in linear amidines|arginine catabolic process to or…	mmu00220,mmu00330,mmu05146	Arginine biosynthesis|Arginine and proline metabolism|Amoebiasis
Arhgap10	351.870427855995	0.106954040113271	12.239129567608	2.47773922294469	1.30902435472546	1.92081493025321e-34	6.2001577688052e-34	Up	2.371687232057	2.37707150436399	2.11666480087847	4.41587719783464	4.16382101995144	4.18340914195176	78514	Rho GTPase activating protein 10	GO:0005096,GO:0005515,GO:0005737,GO:0005829,GO:0005886,GO:0007010,GO:0007165,GO:0016020,GO:0043066	GTPase activator activity|protein binding|cytoplasm|cytosol|plasma membrane|cytoskeleton organization|signal transduction|membrane|negative regulation of apoptotic process	mmu05100	Bacterial invasion of epithelial cells
Arhgap12	1114.17127219782	0.062394154934822	-19.7505373034481	0.42563300021395	-1.23231808455732	7.93689251215051e-87	4.4669132990187e-86	Down	19.1824262073958	19.2327315499917	19.2810792561919	5.71723424288575	6.24103903410669	6.45803282520064	75415	Rho GTPase activating protein 12	GO:0001891,GO:0002011,GO:0005096,GO:0005737,GO:0006911,GO:0007015,GO:0007165,GO:0043087,GO:0051058	phagocytic cup|morphogenesis of an epithelial sheet|GTPase activator activity|cytoplasm|phagocytosis, engulfment|actin filament organization|signal transduction|regulation of GTPase activity|negative regulation of small GTPase mediated signal transduction
Arhgap15	704.147617366886	0.0862104204909361	31.2129951226214	6.45709581195248	2.69088543430273	7.09952555401058e-214	7.71150369150109e-213	Up	1.44043952526767	1.4388641180048	1.52348070944157	7.2036620118888	6.83504286575454	7.29131693087402	76117	Rho GTPase activating protein 15	GO:0005096,GO:0005737,GO:0007165,GO:0008360,GO:0016020,GO:0043087	GTPase activator activity|cytoplasm|signal transduction|regulation of cell shape|membrane|regulation of GTPase activity
Arhgap19	475.951868743575	0.0923970921679529	-12.5051768884322	0.448928632379637	-1.15544198153702	6.99439576026392e-36	2.30949484309768e-35	Down	8.14462769212236	7.93149551346119	7.57854592975078	2.70554848359966	2.68135084201636	2.57804449010049	71085	Rho GTPase activating protein 19	GO:0005096,GO:0005737,GO:0005886,GO:0007165,GO:0043231,GO:0051056	GTPase activator activity|cytoplasm|plasma membrane|signal transduction|intracellular membrane-bounded organelle|regulation of small GTPase mediated signal transduction
Arhgap20	73.8948312734552	0.276559912091976	-9.08910741294665	0.175108042650723	-2.51368274711905	9.98554319402093e-20	2.48518705847456e-19	Down	0.652156670715099	0.665638232047685	0.660136136759827	0.0498019982025314	0.0916873189319239	0.118046018744765	244867	Rho GTPase activating protein 20	GO:0005096,GO:0007165	GTPase activator activity|signal transduction
Arhgap22	686.723516580254	0.0809730155428715	-13.9298285818771	0.457568541647627	-1.12794022626987	4.17355960150422e-44	1.54256616499733e-43	Down	11.8927236545039	12.4485567791314	11.1322437549494	4.26073160628212	3.77238437056451	4.15316230653501	239027	Rho GTPase activating protein 22	GO:0001525,GO:0005096,GO:0005634,GO:0005737,GO:0007165,GO:0007275,GO:0030154,GO:0090630,GO:0098978,GO:0099175	angiogenesis|GTPase activator activity|nucleus|cytoplasm|signal transduction|multicellular organism development|cell differentiation|activation of GTPase activity|glutamatergic synapse|regulation of postsynapse organization
Arhgap24	567.079927051009	0.100234655952566	30.2279077580395	8.16743990364158	3.029883934293	1.01833250966799e-200	1.04770874690761e-199	Up	0.543957974087709	0.505129406053406	0.550667058057	3.36669640737251	3.1813834015742	3.25668627168883	231532	Rho GTPase activating protein 24	GO:0001525,GO:0005096,GO:0005737,GO:0005856,GO:0005925,GO:0007165,GO:0007275,GO:0030054,GO:0030154,GO:0035021,GO:0035313,GO:0042995,GO:0090630,GO:1900028	angiogenesis|GTPase activator activity|cytoplasm|cytoskeleton|focal adhesion|signal transduction|multicellular organism development|cell junction|cell differentiation|negative regulation of Rac protein signal transduction|wound healing, spreading of epidermal cells|cell projection|activation of GTPase activity|negative regulation of ruffle assembly
Arhgap26	721.253405284402	0.0879479696901958	32.3869911108985	7.20186278518725	2.84837011257794	4.18486937824681e-230	4.817423841904e-229	Up	0.288341840047803	0.31173129599256	0.306108700325966	1.71601822194478	1.61239314623217	1.56617692419948	71302	Rho GTPase activating protein 26	GO:0005096,GO:0005515,GO:0005543,GO:0005737,GO:0005856,GO:0007165,GO:0030036,GO:0030054,GO:0051056	GTPase activator activity|protein binding|phospholipid binding|cytoplasm|cytoskeleton|signal transduction|actin cytoskeleton organization|cell junction|regulation of small GTPase mediated signal transduction
Arhgap28	95.2074211999679	0.319108639535137	-12.520545479783	0.0626989792319397	-3.99541423429137	5.76376645297605e-36	1.90590770665669e-35	Down	0.785003714304088	0.729835780383811	0.920838305569154	0.0509096565551061	0.0216292058972914	0.0431989721401196	268970	Rho GTPase activating protein 28	GO:0005096,GO:0005737,GO:0007165,GO:0030833,GO:0051056,GO:0051497,GO:1904425	GTPase activator activity|cytoplasm|signal transduction|regulation of actin filament polymerization|regulation of small GTPase mediated signal transduction|negative regulation of stress fiber assembly|negative regulation of GTP binding
Arhgap29	372.054968360673	0.117862812956437	-19.4265826572097	0.204522053530348	-2.28967167810946	4.59985502159954e-84	2.53087064514867e-83	Down	6.45430335630583	6.41205831180856	6.3040001455378	0.911524968675677	0.913111654726451	1.12021742567792	214137	Rho GTPase activating protein 29	GO:0005096,GO:0005515,GO:0005737,GO:0007165,GO:0030165,GO:0032991,GO:0035556,GO:0046872,GO:0090630	GTPase activator activity|protein binding|cytoplasm|signal transduction|PDZ domain binding|protein-containing complex|intracellular signal transduction|metal ion binding|activation of GTPase activity
Arhgap30	5549.36779971344	0.0323516157071896	60.0783234661789	3.84672536573907	1.94363083311005	0	0	Up	31.515323972014	33.4949902866489	30.0878131941382	91.0267643420048	91.9354938907417	91.4035437982605	226652	Rho GTPase activating protein 30	GO:0005096,GO:0007165,GO:0007264,GO:0031410,GO:0043231	GTPase activator activity|signal transduction|small GTPase mediated signal transduction|cytoplasmic vesicle|intracellular membrane-bounded organelle
Arhgap32	367.235299378344	0.135748435869213	-21.0533428161904	0.137933198840949	-2.85795835711619	2.13106750366909e-98	1.29764468649484e-97	Down	2.41303134807997	2.40335141397444	2.11971316260637	0.210459772032332	0.207977116500458	0.301061922522248	330914	Rho GTPase activating protein 32	GO:0001650,GO:0005096,GO:0005515,GO:0005654,GO:0005737,GO:0005768,GO:0005783,GO:0005794,GO:0005938,GO:0007165,GO:0007264,GO:0007266,GO:0014069,GO:0015629,GO:0016020,GO:0030054,GO:0035091,GO:0042995,GO:0045202,GO:1901981	fibrillar center|GTPase activator activity|protein binding|nucleoplasm|cytoplasm|endosome|endoplasmic reticulum|Golgi apparatus|cell cortex|signal transduction|small GTPase mediated signal transduction|Rho protein signal transduction|postsynaptic density|actin cytoskeleton|membrane|cell junction|phosphatidylinositol binding|cell projection|synapse|phosphatidylinositol phosphate binding
Arhgap33	72.2228261815018	0.271037614192153	-7.96923337111817	0.223762161482123	-2.15996199984836	1.59661703454341e-15	3.59863830976648e-15	Down	1.66503872735185	1.82385638751172	1.46189115639821	0.313700564183274	0.344299312269039	0.169392392053579	233071	Rho GTPase activating protein 33	GO:0005096,GO:0005515,GO:0005737,GO:0005886,GO:0007165,GO:0007264,GO:0015031,GO:0016020,GO:0019901,GO:0032991,GO:0035091,GO:0043197,GO:0061001	GTPase activator activity|protein binding|cytoplasm|plasma membrane|signal transduction|small GTPase mediated signal transduction|protein transport|membrane|protein kinase binding|protein-containing complex|phosphatidylinositol binding|dendritic spine|regulation of dendritic spine morphogenesis
Arhgap35	1159.1805486216	0.0730918995447499	-35.1048654025343	0.16888565585064	-2.565881295534	5.68167871370723e-270	7.48407769889646e-269	Down	14.4817621508005	13.7986669300947	13.5164318060871	1.85623377453774	1.8929687817899	1.5390604519741	232906	Rho GTPase activating protein 35	GO:0000166,GO:0001843,GO:0003677,GO:0003924,GO:0005096,GO:0005525,GO:0005543,GO:0005634,GO:0005737,GO:0005829,GO:0005856,GO:0005886,GO:0007165,GO:0007229,GO:0007411,GO:0007413,GO:0008064,GO:0008289,GO:0008360,GO:0010976,GO:0015629,GO:0016020,GO:0016477,GO:0021955,GO:0030879,GO:0030900,GO:0030950,GO:0031668,GO:0032794,GO:0032956,GO:0035024,GO:0036064,GO:0042995,GO:0043010,GO:0043116,GO:0043547,GO:…	nucleotide binding|neural tube closure|DNA binding|GTPase activity|GTPase activator activity|GTP binding|phospholipid binding|nucleus|cytoplasm|cytosol|cytoskeleton|plasma membrane|signal transduction|integrin-mediated signaling pathway|axon guidance|axonal fasciculation|regulation of actin polymerization or depolymerization|lipid binding|regulation of cell shape|positive regulation of neuron pro…	mmu04510,mmu04611,mmu04670,mmu04810	Focal adhesion|Platelet activation|Leukocyte transendothelial migration|Regulation of actin cytoskeleton
Arhgap36	3.24553854441929	1.50631958909893	-3.3031831211165	0.0317819302452506	-4.97564944171874	0.000955939407474128	0.00137306722875059	Down	0.08513559572354	0.13126122377315	0.101248180730562	0	0	0	75404	Rho GTPase activating protein 36	GO:0005096,GO:0007165	GTPase activator activity|signal transduction
Arhgap42	311.789005966516	0.174877983033076	-22.9877172138517	0.0616375948963964	-4.02004562089311	6.18575845844051e-117	4.25833901977434e-116	Down	3.32810063481161	3.45783231162465	3.63374680878161	0.163410638642138	0.173926029471705	0.143387830486773	71544	Rho GTPase activating protein 42	GO:0003085,GO:0005096,GO:0007165,GO:0035024,GO:0090630,GO:1904694	negative regulation of systemic arterial blood pressure|GTPase activator activity|signal transduction|negative regulation of Rho protein signal transduction|activation of GTPase activity|negative regulation of vascular associated smooth muscle contraction
Arhgap44	184.716677524952	0.238066578993868	-17.7772634729747	0.0532095016246347	-4.23217229888372	1.0603053776178e-70	5.21439191245837e-70	Down	4.94384550203645	4.87729687980891	5.20418707310353	0.160311009988855	0.215678129547882	0.22259551850676	216831	Rho GTPase activating protein 44	GO:0005096,GO:0005543,GO:0005622,GO:0005737,GO:0005768,GO:0007165,GO:0014069,GO:0030054,GO:0030425,GO:0031256,GO:0031267,GO:0032956,GO:0035020,GO:0035021,GO:0042995,GO:0043087,GO:0043197,GO:0045202,GO:0048786,GO:0051490,GO:0061001,GO:0098886,GO:0098887,GO:0098978,GO:0099010,GO:0099152	GTPase activator activity|phospholipid binding|intracellular anatomical structure|cytoplasm|endosome|signal transduction|postsynaptic density|cell junction|dendrite|leading edge membrane|small GTPase binding|regulation of actin cytoskeleton organization|regulation of Rac protein signal transduction|negative regulation of Rac protein signal transduction|cell projection|regulation of GTPase activit…
Arhgap5	1865.34524848672	0.0580104887213166	-40.2875379068465	0.197907780535432	-2.33709976335473	0	0	Down	34.1065548100218	32.6713038785642	32.9027843166371	4.46048662843023	4.85249859725489	5.48968264063141	11855	Rho GTPase activating protein 5	GO:0002053,GO:0003924,GO:0005096,GO:0005525,GO:0005737,GO:0005783,GO:0005829,GO:0005886,GO:0007165,GO:0008361,GO:0016020,GO:0030335,GO:0030879,GO:0042169	positive regulation of mesenchymal cell proliferation|GTPase activity|GTPase activator activity|GTP binding|cytoplasm|endoplasmic reticulum|cytosol|plasma membrane|signal transduction|regulation of cell size|membrane|positive regulation of cell migration|mammary gland development|SH2 domain binding	mmu04510,mmu04670	Focal adhesion|Leukocyte transendothelial migration
Arhgap9	2122.74695597913	0.0504213076581214	38.2863460341272	3.81173449539759	1.93044763249202	0	0	Up	18.6724913564779	20.9428637734437	18.6050175304266	53.4649331670292	56.2787075661419	56.6632541896393	216445	Rho GTPase activating protein 9	GO:0005096,GO:0005547,GO:0005737,GO:0043087	GTPase activator activity|phosphatidylinositol-3,4,5-trisphosphate binding|cytoplasm|regulation of GTPase activity
Arhgdia	12213.0049268087	0.0206168099692045	72.5387636020808	2.81965353941858	1.49551790458515	0	0	Up	183.505766282511	190.130958260593	185.921076797766	389.46376504801	397.99763669634	395.867730989307	192662	Rho GDP dissociation inhibitor (GDI) alpha	GO:0001772,GO:0005094,GO:0005096,GO:0005504,GO:0005515,GO:0005615,GO:0005634,GO:0005737,GO:0005829,GO:0007266,GO:0008360,GO:0016020,GO:0019901,GO:0030336,GO:0031267,GO:0032880,GO:0035023,GO:0045202,GO:0051879,GO:0071260,GO:0071526,GO:2000249	immunological synapse|Rho GDP-dissociation inhibitor activity|GTPase activator activity|fatty acid binding|protein binding|extracellular space|nucleus|cytoplasm|cytosol|Rho protein signal transduction|regulation of cell shape|membrane|protein kinase binding|negative regulation of cell migration|small GTPase binding|regulation of protein localization|regulation of Rho protein signal transduction|s…	mmu04722,mmu04962	Neurotrophin signaling pathway|Vasopressin-regulated water reabsorption
Arhgdib	6842.28386194503	0.0276559219684691	69.3036132950204	3.77546756061361	1.91665532142004	0	0	Up	106.878921707289	112.286587180901	105.300164206468	304.000754500796	305.793719546139	309.01020467023	11857	Rho, GDP dissociation inhibitor (GDI) beta	GO:0003924,GO:0005094,GO:0005096,GO:0005737,GO:0005829,GO:0007266,GO:0016020,GO:0031267,GO:0035023,GO:1901164,GO:2000249	GTPase activity|Rho GDP-dissociation inhibitor activity|GTPase activator activity|cytoplasm|cytosol|Rho protein signal transduction|membrane|small GTPase binding|regulation of Rho protein signal transduction|negative regulation of trophoblast cell migration|regulation of actin cytoskeleton reorganization	mmu04722,mmu04962	Neurotrophin signaling pathway|Vasopressin-regulated water reabsorption
Arhgdig	61.638435812492	0.346766566028882	-9.12475823358953	0.111555915396764	-3.16416107850561	7.18965516844305e-20	1.79214212607462e-19	Down	8.43173755521079	5.22152003995878	6.35283279733148	0.675884888044098	0.335011668280286	0.677792329527231	14570	Rho GDP dissociation inhibitor (GDI) gamma	GO:0001835,GO:0005092,GO:0005094,GO:0005096,GO:0005515,GO:0005737,GO:0005829,GO:0005886,GO:0007266,GO:0016020,GO:0030695,GO:0032880	blastocyst hatching|GDP-dissociation inhibitor activity|Rho GDP-dissociation inhibitor activity|GTPase activator activity|protein binding|cytoplasm|cytosol|plasma membrane|Rho protein signal transduction|membrane|GTPase regulator activity|regulation of protein localization	mmu04722,mmu04962	Neurotrophin signaling pathway|Vasopressin-regulated water reabsorption
Arhgef10l	1450.13778968895	0.0549440242696417	34.6041433618069	3.73547289257027	1.90129089270128	2.18874278998499e-262	2.81349415111667e-261	Up	5.6724651231017	6.08772857539521	5.85883683014284	16.5709798773253	16.4126096554868	16.3769086040128	72754	Rho guanine nucleotide exchange factor (GEF) 10-like	GO:0005085,GO:0005096,GO:0005737,GO:0005829,GO:0030036,GO:0032933,GO:0051496	guanyl-nucleotide exchange factor activity|GTPase activator activity|cytoplasm|cytosol|actin cytoskeleton organization|SREBP signaling pathway|positive regulation of stress fiber assembly
Arhgef12	2028.30636149701	0.0596606237284522	-52.4496862728389	0.114293796235525	-3.12918099739921	0	0	Down	12.1033738134695	11.4636114534964	11.3235263511055	0.987732840727738	1.05399141469548	0.946251294257999	69632	Rho guanine nucleotide exchange factor (GEF) 12	GO:0001664,GO:0005085,GO:0005096,GO:0005515,GO:0005737,GO:0007186,GO:0007266,GO:0016020,GO:0035556	G protein-coupled receptor binding|guanyl-nucleotide exchange factor activity|GTPase activator activity|protein binding|cytoplasm|G protein-coupled receptor signaling pathway|Rho protein signal transduction|membrane|intracellular signal transduction	mmu04270,mmu04360,mmu04611,mmu04625,mmu04810,mmu05135,mmu05152,mmu05163,mmu05200,mmu05205	Vascular smooth muscle contraction|Axon guidance|Platelet activation|C-type lectin receptor signaling pathway|Regulation of actin cytoskeleton|Yersinia infection|Tuberculosis|Human cytomegalovirus infection|Pathways in cancer|Proteoglycans in cancer
Arhgef15	138.889336289286	0.186946862738325	-9.67000307383021	0.285630760764941	-1.80777673732252	4.04365934440436e-22	1.05640269792173e-21	Down	2.64113485031651	2.93608893411368	2.86560017557144	0.765211956365879	0.538652509785273	0.507819369244396	442801	Rho guanine nucleotide exchange factor (GEF) 15	GO:0005085,GO:0005096,GO:0005515,GO:0005737,GO:0030425,GO:0042995,GO:0050790,GO:0051496,GO:0061299,GO:0090630,GO:2000297	guanyl-nucleotide exchange factor activity|GTPase activator activity|protein binding|cytoplasm|dendrite|cell projection|regulation of catalytic activity|positive regulation of stress fiber assembly|retina vasculature morphogenesis in camera-type eye|activation of GTPase activity|negative regulation of synapse maturation
Arhgef16	67.1756064380789	0.467774221533519	-10.3835995661803	0.034501904149606	-4.85718020378576	2.94458952102682e-25	8.17384492129369e-25	Down	2.77452073351964	2.56278345010239	3.05756361252831	0.148886193219992	0.0685262458084842	0	230972	Rho guanine nucleotide exchange factor (GEF) 16	GO:0005085,GO:0005737,GO:0030165,GO:0030971,GO:0031267,GO:0060326,GO:0090630,GO:1903078	guanyl-nucleotide exchange factor activity|cytoplasm|PDZ domain binding|receptor tyrosine kinase binding|small GTPase binding|cell chemotaxis|activation of GTPase activity|positive regulation of protein localization to plasma membrane
Arhgef17	806.437800064047	0.102576514803346	-36.0383896271355	0.0771231395664583	-3.69669240707659	2.09647710046812e-284	2.8902080337601e-283	Down	9.1589746000121	9.25155143965034	8.80958092181246	0.486819722438427	0.472219373981812	0.619428433174545	207212	Rho guanine nucleotide exchange factor (GEF) 17	GO:0005085,GO:0030036	guanyl-nucleotide exchange factor activity|actin cytoskeleton organization
Arhgef18	1109.61211481396	0.0678507943758678	-26.7761074627933	0.283853775975088	-1.81678016164413	6.13363761512886e-158	5.28034815811039e-157	Down	14.9024182213536	15.4113345936033	14.9895771729722	2.85927905696669	3.38898514246835	3.38937218205743	102098	rho/rac guanine nucleotide exchange factor (GEF) 18	GO:0005085,GO:0005737,GO:0005829,GO:0005856,GO:0005886,GO:0007264,GO:0008360,GO:0016020,GO:0030036,GO:0035023,GO:0045177,GO:0046872,GO:0051497,GO:0150105	guanyl-nucleotide exchange factor activity|cytoplasm|cytosol|cytoskeleton|plasma membrane|small GTPase mediated signal transduction|regulation of cell shape|membrane|actin cytoskeleton organization|regulation of Rho protein signal transduction|apical part of cell|metal ion binding|negative regulation of stress fiber assembly|protein localization to cell-cell junction	mmu04530	Tight junction
Arhgef19	261.488272158981	0.251396464397205	-20.0864282654074	0.0301926867109013	-5.04965704829152	9.69935172587715e-90	5.58875737021512e-89	Down	6.71357402225033	6.2159869755978	5.57185567986256	0.146942110004531	0.0966163764993447	0.178933258535358	213649	Rho guanine nucleotide exchange factor (GEF) 19	GO:0005085,GO:0005096,GO:0032956,GO:0042060,GO:0043547,GO:0090630	guanyl-nucleotide exchange factor activity|GTPase activator activity|regulation of actin cytoskeleton organization|wound healing|positive regulation of GTPase activity|activation of GTPase activity
Arhgef25	183.416476932215	0.199273092019751	-16.7838574201364	0.098442754474494	-3.34457116412923	3.20335296682391e-63	1.47162661598368e-62	Down	6.27424933831438	7.44819927891473	6.62995374699606	0.491280618929473	0.484535235446027	0.527857587215452	52666	Rho guanine nucleotide exchange factor (GEF) 25	GO:0005085,GO:0005515,GO:0005737,GO:0005886,GO:0016020,GO:0030016,GO:0035023	guanyl-nucleotide exchange factor activity|protein binding|cytoplasm|plasma membrane|membrane|myofibril|regulation of Rho protein signal transduction
Arhgef26	67.3786407885911	0.305274176200041	-9.97475381101391	0.121158308551753	-3.0450347524555	1.96588370911325e-23	5.27028354097509e-23	Down	1.05342348777865	1.1070131423873	1.09786268873084	0.0858477790106473	0.100576593938983	0.109569158903602	622434	Rho guanine nucleotide exchange factor (GEF) 26	GO:0001886,GO:0090630,GO:0097178	endothelial cell morphogenesis|activation of GTPase activity|ruffle assembly	mmu05100,mmu05132	Bacterial invasion of epithelial cells|Salmonella infection
Arhgef28	134.834167455963	0.271194279514105	-15.2271946615695	0.0571331512006567	-4.12952808526537	2.33393254557956e-52	9.47930203692683e-52	Down	1.47536153157102	1.45008799411712	1.44316545843977	0.059178156487119	0.0544745863968364	0.0741814568798186	110596	Rho guanine nucleotide exchange factor (GEF) 28	GO:0000902,GO:0003723,GO:0005085,GO:0005515,GO:0005737,GO:0005886,GO:0016020,GO:0021955,GO:0030154,GO:0035023,GO:0035556,GO:0046872,GO:0060052	cell morphogenesis|RNA binding|guanyl-nucleotide exchange factor activity|protein binding|cytoplasm|plasma membrane|membrane|central nervous system neuron axonogenesis|cell differentiation|regulation of Rho protein signal transduction|intracellular signal transduction|metal ion binding|neurofilament cytoskeleton organization	mmu05135	Yersinia infection
Arhgef33	15.4791216019622	0.622948568827768	-4.3559030485	0.152459338847417	-2.71350357001558	1.32519426637727e-05	2.12440593841437e-05	Down	0.0612740238887395	0.132591841558282	0.105196681125594	0.00960466529297474	0.0147354530898219	0.00963177099889523	381112	Rho guanine nucleotide exchange factor (GEF) 33	GO:0005085	guanyl-nucleotide exchange factor activity
Arhgef37	370.671128891986	0.136066356898168	26.3873158483649	12.0455297308498	3.5904259358083	1.91591351159354e-153	1.61118242569693e-152	Up	0.339466639712763	0.280122258365377	0.316797225080581	2.83842952983275	2.86624481008502	2.76076117890073	328967	Rho guanine nucleotide exchange factor (GEF) 37	GO:0005085,GO:0005737	guanyl-nucleotide exchange factor activity|cytoplasm
Arhgef40	1506.85966914706	0.0531038463126473	-28.8312574866196	0.346025276602836	-1.53105066656981	8.70516897502007e-183	8.35884554584559e-182	Down	17.3871855175775	17.3020371393912	17.4827754292516	4.51484396678589	4.55121842437918	4.47376574824425	268739	Rho guanine nucleotide exchange factor (GEF) 40	GO:0005085,GO:0005737,GO:0005829,GO:0005886	guanyl-nucleotide exchange factor activity|cytoplasm|cytosol|plasma membrane
Arhgef5	407.37612936474	0.143407260362741	-26.135288180629	0.0744290650256844	-3.74799007677473	1.448579354884e-150	1.20235848999151e-149	Down	8.60241770876139	8.5879991694593	8.65812192843889	0.520253874812969	0.415651924013427	0.511878290575999	54324	Rho guanine nucleotide exchange factor (GEF) 5	GO:0002408,GO:0005085,GO:0005515,GO:0005634,GO:0005654,GO:0005737,GO:0005829,GO:0005886,GO:0008289,GO:0030036,GO:0030054,GO:0032956,GO:0035556,GO:0042995,GO:0043087,GO:0043507,GO:0043547,GO:0051091,GO:0051493,GO:0051496,GO:0061484,GO:0071803,GO:0071944,GO:0090630,GO:1904591	myeloid dendritic cell chemotaxis|guanyl-nucleotide exchange factor activity|protein binding|nucleus|nucleoplasm|cytoplasm|cytosol|plasma membrane|lipid binding|actin cytoskeleton organization|cell junction|regulation of actin cytoskeleton organization|intracellular signal transduction|cell projection|regulation of GTPase activity|positive regulation of JUN kinase activity|positive regulation of …
Arhgef9	189.701727075219	0.497481588578168	-9.51887698551694	0.0375389980942265	-4.73546604423513	1.7506057628297e-21	4.5122082397956e-21	Down	3.45486650497813	3.10406641187553	3.78945397471754	0.138495695716387	0.127487846694489	0.0245093911585917	236915	CDC42 guanine nucleotide exchange factor (GEF) 9	GO:0005085,GO:0005737,GO:0005829,GO:0005938,GO:0007264,GO:0014069,GO:0030054,GO:0043113,GO:0045202,GO:0098690,GO:0098982,GO:0099150,GO:0099572	guanyl-nucleotide exchange factor activity|cytoplasm|cytosol|cell cortex|small GTPase mediated signal transduction|postsynaptic density|cell junction|receptor clustering|synapse|glycinergic synapse|GABA-ergic synapse|regulation of postsynaptic specialization assembly|postsynaptic specialization
Arid5a	1820.74237939964	0.0548676969409519	50.9342376202053	6.93859862353424	2.79464431366386	0	0	Up	4.70932947199948	5.11470264600624	4.72551243515916	25.5216710277782	24.8128218174616	25.3830867184357	214855	AT rich interactive domain 5A (MRF1-like)	GO:0000122,GO:0000976,GO:0002062,GO:0002376,GO:0003677,GO:0003682,GO:0003714,GO:0003723,GO:0005515,GO:0005634,GO:0005654,GO:0005667,GO:0005730,GO:0006357,GO:0008134,GO:0030331,GO:0032729,GO:0032740,GO:0032755,GO:0032760,GO:0035066,GO:0035613,GO:0042802,GO:0043565,GO:0045087,GO:0045944,GO:0046965,GO:0046966,GO:0050681,GO:0071222,GO:0071391,GO:2000318,GO:2000556	negative regulation of transcription by RNA polymerase II|transcription cis-regulatory region binding|chondrocyte differentiation|immune system process|DNA binding|chromatin binding|transcription corepressor activity|RNA binding|protein binding|nucleus|nucleoplasm|transcription regulator complex|nucleolus|regulation of transcription by RNA polymerase II|transcription factor binding|estrogen recep…			ARID
Arih2	1273.28608191776	0.0588036990326387	21.4800321480595	2.40011801505527	1.26310534564589	2.39340751747696e-102	1.49382286383777e-101	Up	4.92815354743356	4.50582955488463	5.05791165431801	8.73166149844768	8.49929518032324	8.86806228478416	23807	ariadne RBR E3 ubiquitin protein ligase 2	GO:0000151,GO:0000209,GO:0004842,GO:0005515,GO:0005634,GO:0005654,GO:0005737,GO:0006511,GO:0016567,GO:0016740,GO:0031466,GO:0031624,GO:0032436,GO:0046872,GO:0048588,GO:0061630,GO:0070534,GO:0070936,GO:0071425	ubiquitin ligase complex|protein polyubiquitination|ubiquitin-protein transferase activity|protein binding|nucleus|nucleoplasm|cytoplasm|ubiquitin-dependent protein catabolic process|protein ubiquitination|transferase activity|Cul5-RING ubiquitin ligase complex|ubiquitin conjugating enzyme binding|positive regulation of proteasomal ubiquitin-dependent protein catabolic process|metal ion binding|d…
Arl11	733.826694105938	0.080390540112344	28.3071317645122	4.84207562372664	2.27562561158043	2.82348731340972e-176	2.63053529409099e-175	Up	5.17065139149741	5.50118721415909	5.04884810194889	18.4613069582732	19.5969535917293	19.0191394460693	219144	ADP-ribosylation factor-like 11	GO:0000166,GO:0002244,GO:0005525,GO:0005737,GO:0005886,GO:0006886,GO:0016192	nucleotide binding|hematopoietic progenitor cell differentiation|GTP binding|cytoplasm|plasma membrane|intracellular protein transport|vesicle-mediated transport
Arl2	340.7442601553	0.110320191047917	-10.6104924947695	0.444251465597644	-1.17055155913546	2.66341448405318e-26	7.51873438625472e-26	Down	33.9581300967753	32.2831953308688	34.9326862636682	12.1634151791553	10.7987979477887	10.7736401724835	56327	ADP-ribosylation factor-like 2	GO:0000166,GO:0003924,GO:0005515,GO:0005525,GO:0005634,GO:0005654,GO:0005730,GO:0005737,GO:0005739,GO:0005758,GO:0005794,GO:0005813,GO:0005829,GO:0005856,GO:0005925,GO:0007049,GO:0007098,GO:0015630,GO:0015870,GO:0019003,GO:0031113,GO:0031116,GO:0034260,GO:0051457	nucleotide binding|GTPase activity|protein binding|GTP binding|nucleus|nucleoplasm|nucleolus|cytoplasm|mitochondrion|mitochondrial intermembrane space|Golgi apparatus|centrosome|cytosol|cytoskeleton|focal adhesion|cell cycle|centrosome cycle|microtubule cytoskeleton|acetylcholine transport|GDP binding|regulation of microtubule polymerization|positive regulation of microtubule polymerization|negat…
Arl3	638.396643976658	0.0856587263299946	-21.6179371703267	0.277053219308488	-1.85176496389203	1.21800907142238e-103	7.69223278386831e-103	Down	61.4393490666163	65.1772929827237	62.1825029568129	12.1769899305883	13.4109403917048	13.6287445263834	56350	ADP-ribosylation factor-like 3	GO:0000166,GO:0000281,GO:0000287,GO:0001822,GO:0003924,GO:0005515,GO:0005525,GO:0005634,GO:0005654,GO:0005737,GO:0005794,GO:0005813,GO:0005856,GO:0005876,GO:0005881,GO:0005930,GO:0006892,GO:0006893,GO:0007049,GO:0007224,GO:0007264,GO:0008017,GO:0015031,GO:0015630,GO:0016020,GO:0019003,GO:0030496,GO:0032391,GO:0032794,GO:0035869,GO:0036064,GO:0042073,GO:0042461,GO:0042995,GO:0046872,GO:0051301,GO:…	nucleotide binding|mitotic cytokinesis|magnesium ion binding|kidney development|GTPase activity|protein binding|GTP binding|nucleus|nucleoplasm|cytoplasm|Golgi apparatus|centrosome|cytoskeleton|spindle microtubule|cytoplasmic microtubule|axoneme|post-Golgi vesicle-mediated transport|Golgi to plasma membrane transport|cell cycle|smoothened signaling pathway|small GTPase mediated signal transductio…
Arl4a	711.404293647768	0.0886950642219471	-28.898465071994	0.169205548743378	-2.5631512154762	1.24814263884993e-183	1.20354997486688e-182	Down	20.2871132472887	20.0351488152292	19.2617321646594	2.41002925709559	2.73741831931287	2.40269718316982	11861	ADP-ribosylation factor-like 4A	GO:0000166,GO:0003924,GO:0005525,GO:0005634,GO:0005654,GO:0005730,GO:0005737,GO:0005829,GO:0005886,GO:0006886,GO:0016020,GO:0016192,GO:0050873	nucleotide binding|GTPase activity|GTP binding|nucleus|nucleoplasm|nucleolus|cytoplasm|cytosol|plasma membrane|intracellular protein transport|membrane|vesicle-mediated transport|brown fat cell differentiation
Arl4c	5348.56863743524	0.0288411631485061	43.7726826252691	2.39903645584346	1.26245508104316	0	0	Up	48.6653836334914	48.5228108193831	50.6493322232953	88.9829433625927	87.8367803647367	89.2340656475609	320982	ADP-ribosylation factor-like 4C	GO:0000166,GO:0005525,GO:0005737,GO:0005829,GO:0005886,GO:0006886,GO:0016020,GO:0016192,GO:0032456,GO:0042995,GO:0043014	nucleotide binding|GTP binding|cytoplasm|cytosol|plasma membrane|intracellular protein transport|membrane|vesicle-mediated transport|endocytic recycling|cell projection|alpha-tubulin binding
Arl4d	122.240154527739	0.188645256891827	-6.49176463506524	0.427904095636932	-1.22464060726316	8.48367270120183e-11	1.67306988916074e-10	Down	7.66511949900494	8.72281382001678	6.69732539049571	2.36826814383569	2.35872594065607	2.6864208060211	80981	ADP-ribosylation factor-like 4D	GO:0000166,GO:0005525,GO:0005634,GO:0005737,GO:0005886,GO:0006886,GO:0016020,GO:0016192	nucleotide binding|GTP binding|nucleus|cytoplasm|plasma membrane|intracellular protein transport|membrane|vesicle-mediated transport
Arl5b	790.963857819149	0.0734230977435539	21.3537372955755	2.96464126075649	1.56785754064321	3.59968682789239e-101	2.22843069105249e-100	Up	3.54594320399075	3.43218970272923	3.55995809841568	7.42059589010838	8.03458336872634	7.97525470116327	75869	ADP-ribosylation factor-like 5B	GO:0000166,GO:0005525,GO:0005737,GO:0005802,GO:0006886,GO:0016192,GO:1903292	nucleotide binding|GTP binding|cytoplasm|trans-Golgi network|intracellular protein transport|vesicle-mediated transport|protein localization to Golgi membrane
Arl6	242.434934739338	0.158352312060687	-18.4034124490549	0.132657402611965	-2.91422291111428	1.23346653056917e-75	6.31879712261437e-75	Down	13.9642744354004	14.7372571725804	13.7074673007115	1.5403309631097	1.33913071503972	1.34444195605401	56297	ADP-ribosylation factor-like 6	GO:0000166,GO:0003924,GO:0005515,GO:0005525,GO:0005737,GO:0005829,GO:0005856,GO:0005886,GO:0005929,GO:0005930,GO:0006471,GO:0006886,GO:0007265,GO:0007420,GO:0008589,GO:0010842,GO:0015031,GO:0016020,GO:0016055,GO:0016192,GO:0030030,GO:0042995,GO:0045444,GO:0046872,GO:0060271,GO:0061512,GO:0097499,GO:1903441,GO:1903445	nucleotide binding|GTPase activity|protein binding|GTP binding|cytoplasm|cytosol|cytoskeleton|plasma membrane|cilium|axoneme|protein ADP-ribosylation|intracellular protein transport|Ras protein signal transduction|brain development|regulation of smoothened signaling pathway|retina layer formation|protein transport|membrane|Wnt signaling pathway|vesicle-mediated transport|cell projection organizat…
Arl6ip1	11467.0714737074	0.0229982747661963	-85.6518210309482	0.255280613450344	-1.96984411429482	0	0	Down	541.127322744416	529.220463882222	524.381495142422	100.197627317169	101.440950331358	103.756659820747	54208	ADP-ribosylation factor-like 6 interacting protein 1	GO:0002038,GO:0005515,GO:0005737,GO:0005783,GO:0005784,GO:0005789,GO:0005829,GO:0006613,GO:0006915,GO:0016020,GO:0016021,GO:0030176,GO:0042802,GO:0043066,GO:0043154,GO:0071787,GO:1903371,GO:1990809	positive regulation of L-glutamate import across plasma membrane|protein binding|cytoplasm|endoplasmic reticulum|Sec61 translocon complex|endoplasmic reticulum membrane|cytosol|cotranslational protein targeting to membrane|apoptotic process|membrane|integral component of membrane|integral component of endoplasmic reticulum membrane|identical protein binding|negative regulation of apoptotic proces…
Armc2	132.151221673436	0.312772607448479	-14.8877820089574	0.0396512347272532	-4.65649039806616	3.95679336138389e-50	1.57346053579372e-49	Down	3.05946254360221	3.20006392467184	3.18459389267309	0.106946106999511	0.098445867383825	0.075073546687489	213402	armadillo repeat containing 2	GO:0007283,GO:0007288,GO:0030154,GO:0044782	spermatogenesis|sperm axoneme assembly|cell differentiation|cilium organization
Armc3	85.9959466190298	0.265199428311841	-10.0932032678669	0.15639738150471	-2.67671173647351	5.92053214661476e-24	1.60444814515961e-23	Down	2.45592363363129	3.05309406208834	2.99402669903416	0.378895248166428	0.21230091597498	0.413004938518282	70882	armadillo repeat containing 3
Armc4	46.7319836157549	0.482330313139781	-8.94180645882025	0.0503137206853468	-4.31290430931809	3.82859685863806e-19	9.40115577183325e-19	Down	1.29880180974675	1.4928882038645	1.49478418760741	0.0554572215831055	0.0638117463391021	0.0417102972016758	74934	armadillo repeat containing 4	GO:0003341,GO:0003356,GO:0005737,GO:0005856,GO:0005929,GO:0005930,GO:0007368,GO:0007507,GO:0021591,GO:0030030,GO:0036158,GO:0042995,GO:0097546	cilium movement|regulation of cilium beat frequency|cytoplasm|cytoskeleton|cilium|axoneme|determination of left/right symmetry|heart development|ventricular system development|cell projection organization|outer dynein arm assembly|cell projection|ciliary base
Armc7	432.853751943932	0.0963242409184651	12.567265080796	2.31423002463019	1.21053226932881	3.19589227731716e-36	1.06007819819335e-35	Up	4.96014968481417	4.48910438924292	4.5950978600859	8.51664474311977	7.93950720294978	7.9350680555188	276905	armadillo repeat containing 7
Armc9	296.04562173898	0.129625873133886	-14.6841029354312	0.267305297734236	-1.90343966419312	8.15057170498925e-49	3.19660860830433e-48	Down	0.996364418182724	0.985232481467505	0.921989669643922	0.159192009449853	0.21569250952785	0.206278047467033	78795	armadillo repeat containing 9	GO:0005737,GO:0005814,GO:0005856,GO:0005929,GO:0030030,GO:0036064,GO:0042995,GO:0045880,GO:0060271,GO:0097542	cytoplasm|centriole|cytoskeleton|cilium|cell projection organization|ciliary basal body|cell projection|positive regulation of smoothened signaling pathway|cilium assembly|ciliary tip
Armcx1	156.231064980199	0.248921262025969	-16.0932940968326	0.0622422025285498	-4.00596307673863	2.84299881380159e-58	1.2320432613757e-57	Down	7.15130230830032	8.47258315014262	6.97184526932236	0.353865535905389	0.325739763670008	0.377043205949196	78248	armadillo repeat containing, X-linked 1	GO:0005739,GO:0005741,GO:0016020,GO:0016021,GO:0061484	mitochondrion|mitochondrial outer membrane|membrane|integral component of membrane|hematopoietic stem cell homeostasis
Armcx2	621.934531691943	0.104650028284259	-28.1798353187643	0.129495999687483	-2.94902056315445	1.03313051443357e-174	9.54734491591652e-174	Down	20.1852519854329	21.0539126125498	18.3218576893088	2.10197514626331	1.96357224559074	1.71755402580319	67416	armadillo repeat containing, X-linked 2	GO:0005739,GO:0005741,GO:0016020,GO:0016021	mitochondrion|mitochondrial outer membrane|membrane|integral component of membrane
Armcx4	284.22422126335	0.196347042104615	-21.6507948241862	0.0525170786749141	-4.25106952294287	5.97411428890814e-104	3.78336893016941e-103	Down	3.60588620269948	3.41469963371838	3.98904954776636	0.170183855908124	0.15665738360795	0.105929465276486	100503043	armadillo repeat containing, X-linked 4
Armcx6	59.847275790864	0.332458211483818	-7.29627029960786	0.186118713578813	-2.42570497431013	2.95854256943432e-13	6.29616318252818e-13	Down	3.30349121027801	1.91720222278633	2.5885915179986	0.290026280441376	0.22590154192562	0.581689550163911	278097	armadillo repeat containing, X-linked 6	GO:0005739,GO:0005741,GO:0016020,GO:0016021	mitochondrion|mitochondrial outer membrane|membrane|integral component of membrane
Armh1	22.6573605250999	0.573937364697203	-6.05465712421839	0.0899337256400653	-3.47499395401905	1.40717065448773e-09	2.66490135325412e-09	Down	1.20286505655728	1.51737177952027	1.19829003376809	0.10855814240092	0.0749473318155766	0.0816483814721726	381544	armadillo-like helical domain containing 1
Armh4	84.2277881622776	0.515750379158206	-10.8934865691223	0.0203571607674329	-5.61831982837968	1.23807776747289e-27	3.58175023876189e-27	Down	3.10261190682933	2.54221518874977	2.68530337984945	0.0290576018855427	0.0401220890872989	0.0582792129869068	67419	armadillo-like helical domain containing 4	GO:0016020,GO:0016021	membrane|integral component of membrane
Arnt2	321.777752817172	0.172000399319372	-22.218700225146	0.0707255199905792	-3.82162531108254	2.26531577549736e-109	1.49012826104968e-108	Down	3.94764127921396	4.36621243744545	4.92917622950432	0.183901547638338	0.280195485166094	0.235295176153644	11864	aryl hydrocarbon receptor nuclear translocator 2	GO:0000978,GO:0000981,GO:0001228,GO:0001666,GO:0001701,GO:0003677,GO:0003700,GO:0005515,GO:0005634,GO:0005654,GO:0005667,GO:0005737,GO:0006355,GO:0006357,GO:0007165,GO:0007417,GO:0007420,GO:0008284,GO:0009410,GO:0009636,GO:0017162,GO:0034751,GO:0043066,GO:0044877,GO:0045893,GO:0045944,GO:0046982,GO:0046983,GO:1990837	RNA polymerase II cis-regulatory region sequence-specific DNA binding|DNA-binding transcription factor activity, RNA polymerase II-specific|DNA-binding transcription activator activity, RNA polymerase II-specific|response to hypoxia|in utero embryonic development|DNA binding|DNA-binding transcription factor activity|protein binding|nucleus|nucleoplasm|transcription regulator complex|cytoplasm|reg…	mmu05200,mmu05202,mmu05211	Pathways in cancer|Transcriptional misregulation in cancer|Renal cell carcinoma	bHLH
Arntl	303.006958304387	0.138511527066704	-11.0701482593044	0.345475871564262	-1.53334314025108	1.75110662215741e-28	5.14985856963577e-28	Down	1.65504122442059	1.44165326249237	1.25816830388891	0.331391942903249	0.346067855658524	0.452411787471127	11865	aryl hydrocarbon receptor nuclear translocator-like	GO:0000976,GO:0000978,GO:0000981,GO:0001228,GO:0003677,GO:0003700,GO:0005515,GO:0005634,GO:0005654,GO:0005667,GO:0005737,GO:0005829,GO:0006355,GO:0006357,GO:0006606,GO:0007283,GO:0007623,GO:0008134,GO:0016604,GO:0017162,GO:0032007,GO:0032922,GO:0033391,GO:0034751,GO:0042176,GO:0042634,GO:0042753,GO:0043161,GO:0043231,GO:0043425,GO:0043565,GO:0045599,GO:0045892,GO:0045893,GO:0045944,GO:0046982,GO:…	transcription cis-regulatory region binding|RNA polymerase II cis-regulatory region sequence-specific DNA binding|DNA-binding transcription factor activity, RNA polymerase II-specific|DNA-binding transcription activator activity, RNA polymerase II-specific|DNA binding|DNA-binding transcription factor activity|protein binding|nucleus|nucleoplasm|transcription regulator complex|cytoplasm|cytosol|re…	mmu04710,mmu04728	Circadian rhythm|Dopaminergic synapse	bHLH
Arpc1b	13840.7508637538	0.0464326374931393	61.0305373840392	7.129539119355	2.83380881836458	0	0	Up	131.893984242424	140.618807171551	136.650287426474	692.462521138026	734.931361296161	760.503768200597	11867	actin related protein 2/3 complex, subunit 1B	GO:0003779,GO:0005200,GO:0005634,GO:0005737,GO:0005856,GO:0005885,GO:0015629,GO:0030833,GO:0034314,GO:0036284,GO:0044877,GO:0051015	actin binding|structural constituent of cytoskeleton|nucleus|cytoplasm|cytoskeleton|Arp2/3 protein complex|actin cytoskeleton|regulation of actin filament polymerization|Arp2/3 complex-mediated actin nucleation|tubulobulbar complex|protein-containing complex binding|actin filament binding	mmu04144,mmu04530,mmu04666,mmu04810,mmu05100,mmu05132,mmu05135	Endocytosis|Tight junction|Fc gamma R-mediated phagocytosis|Regulation of actin cytoskeleton|Bacterial invasion of epithelial cells|Salmonella infection|Yersinia infection
[truncated: 7,138 more rows]
